# Supplementary material for: Body roundness index and rheumatoid arthritis risk: Evidence from NHANES 1999 to 2020
Source: Medicine (Baltimore). 2025 Dec 26;104(52):e46618. doi: 10.1097/MD.0000000000046618 (PMC12747032; doi:10.1097/MD.0000000000046618)
Supplement: Supplementary file 1 [file medi-104-e46618-s001.xlsx]

## Sheet: Supplementary legends
Supplementary Table 1:Basic Information Data
Supplementary Table 2:Subgroup analysis.

## Sheet: Table S1
SEQN	year	WTMEC4YR	weight	SDMVPSU	SDMVSTRA	sex	age	race	education	pir	marital	smoking	drinking	diabete	gaoxueya	bmi	ra	bri	brif
5	1999	45986	4328.09	2	8	1	2	3	5	3	1	1	2	2	1	2	0	4.56569	4.7172
12	1999	45672.1	4298.55	2	6	1	1	3	5	3	5	1	2	2	1	3	0	5.20434	5.45309
14	1999	9940	935.529	1	12	1	3	3	1	2	2	3	2	2	2	2	0	5.48652	5.45309
15	1999	51469.7	4844.21	2	11	2	1	3	5	3	2	3	3	2	2	2	0	3.98627	3.87821
16	1999	8808.74	829.058	1	11	2	3	4	1	1	2	1	1	2	2	1	0	5.38638	5.45309
25	1999	63701.1	5995.39	1	5	2	2	3	5	2	1	1	3	2	1	3	0	6.41076	6.61104
34	1999	12448.4	1171.62	1	7	2	1	4	3	1	5	3	2	2	2	2	0	4.77511	4.7172
45	1999	11380.3	1071.09	1	4	2	1	1	3	1	2	1	1	2	2	2	0	4.63414	4.7172
55	1999	4561.98	429.363	2	9	2	3	2	5	2	2	3	2	1	2	1	0	4.162	3.87821
57	1999	46859.9	4410.35	2	5	1	1	3	5	3	1	1	2	2	1	2	0	5.62756	5.45309
66	1999	15027.5	1414.36	1	3	1	1	1	5	3	5	1	1	2	2	3	0	5.29871	5.45309
69	1999	14576.3	1371.89	1	7	1	1	4	5	2	5	1	2	2	2	3	0	6.18882	6.61104
77	1999	37407.1	3520.66	2	8	1	1	3	5	2	1	3	2	2	2	2	0	4.25753	3.87821
81	1999	44891.4	4225.07	2	12	1	1	3	5	3	1	1	2	2	2	2	0	4.77725	4.7172
86	1999	24741	2328.57	2	1	2	3	3	3	2	5	3	2	2	2	3	0	6.00964	6.61104
93	1999	26912.5	2532.94	1	12	2	3	5	5	3	1	1	2	2	1	1	0	4.82111	4.7172
94	1999	6664.11	627.211	2	4	2	3	4	3	3	1	1	2	2	2	3	0	6.43672	6.61104
101	1999	6704.61	631.023	1	12	1	2	1	5	2	1	1	2	2	2	1	0	4.46453	4.7172
106	1999	9606.29	904.121	2	3	1	1	1	1	1	1	1	1	2	2	2	0	5.69797	5.45309
108	1999	37772.4	3555.05	2	5	1	1	3	5	3	5	1	1	2	2	3	0	5.66585	5.45309
113	1999	40717.2	3832.21	1	10	1	1	3	5	3	2	1	2	2	2	1	0	3.4135	3.87821
117	1999	27797.4	2616.22	2	1	1	1	3	1	1	1	1	2	2	1	3	0	5.41058	5.45309
121	1999	7451.94	701.359	1	7	1	1	1	1	1	1	1	2	2	2	2	0	4.7372	4.7172
129	1999	26144.1	2460.62	2	8	2	3	3	5	3	2	1	2	2	1	3	0	6.88657	6.61104
130	1999	38785.1	3650.36	1	10	1	2	3	1	2	1	1	2	1	2	2	1	4.7525	4.7172
151	1999	10823.2	1018.66	2	10	1	3	3	1	2	2	1	1	2	2	2	0	5.19184	5.45309
156	1999	19053.9	1793.31	2	2	1	1	4	5	1	5	1	2	2	2	1	0	2.85795	3.87821
163	1999	3681.53	346.497	1	3	2	3	1	1	1	1	1	2	1	1	2	0	5.60893	5.45309
183	1999	37703.9	3548.6	1	8	1	1	2	1	3	5	1	2	2	2	2	0	5.0603	4.7172
188	1999	48503.8	4565.06	1	1	2	1	3	3	3	1	1	2	2	2	2	0	4.60839	4.7172
190	1999	4796.1	451.398	1	7	1	3	4	5	3	1	1	2	2	2	1	0	3.79905	3.87821
192	1999	18168.7	1710	2	11	2	1	4	1	1	1	1	1	2	2	2	0	4.70907	4.7172
194	1999	4358.78	410.238	1	3	2	2	1	1	2	1	1	1	2	2	3	0	6.39379	6.61104
195	1999	7187.01	676.424	2	2	2	3	4	1	1	1	1	1	2	1	3	1	7.48871	6.61104
198	1999	9939.31	935.465	2	9	2	2	2	3	2	2	1	2	2	2	2	1	5.24877	5.45309
211	1999	18865.5	1775.58	2	11	1	3	3	5	2	1	1	2	2	2	3	0	5.80483	5.45309
221	1999	5134.61	483.258	1	9	1	3	4	1	2	2	1	1	2	1	2	0	4.95362	4.7172
234	1999	1928.54	181.51	2	3	2	3	1	1	2	2	1	1	2	2	3	0	7.34056	6.61104
236	1999	6311.58	594.031	1	4	2	2	1	1	1	2	3	2	2	2	2	0	5.95316	6.61104
239	1999	27657.8	2603.09	3	1	2	3	3	5	3	1	1	2	2	2	2	0	5.11916	5.45309
250	1999	42257.8	3977.21	2	7	2	2	3	3	3	1	1	2	2	2	2	1	5.93439	6.61104
257	1999	21054.8	1981.63	2	1	1	3	3	1	2	1	1	2	2	2	3	0	6.48104	6.61104
259	1999	33052.1	3110.78	2	12	1	2	3	1	3	1	3	3	2	2	3	1	5.33866	5.45309
265	1999	50095.3	4714.86	2	10	2	1	3	3	2	5	1	2	2	2	3	0	7.22895	6.61104
267	1999	29903.5	2814.44	2	4	1	2	3	5	3	1	1	3	2	1	2	0	5.06538	4.7172
268	1999	9635.74	906.893	1	13	1	1	1	5	2	5	1	2	2	2	2	0	4.70789	4.7172
269	1999	42854	4033.32	2	8	1	1	3	5	3	1	1	1	2	2	2	0	4.09063	3.87821
273	1999	19427.5	1828.47	2	7	2	3	2	5	1	1	3	2	2	2	2	0	5.74384	5.45309
275	1999	18860	1775.05	2	3	1	3	3	3	2	1	1	1	2	1	3	0	6.20403	6.61104
287	1999	38700.7	3642.42	2	6	2	3	3	5	2	2	1	2	2	2	1	0	4.51085	4.7172
289	1999	31434.3	2958.52	2	11	1	3	3	5	3	1	3	2	2	2	1	0	5.09902	5.45309
296	1999	44488.2	4187.12	1	5	1	2	3	5	3	1	1	2	2	2	1	0	4.39865	4.7172
300	1999	46201	4348.33	1	11	2	1	3	3	2	1	3	2	2	2	3	0	5.76701	5.45309
301	1999	8908.05	838.405	2	6	2	1	1	1	2	1	1	2	2	2	1	0	4.75969	4.7172
302	1999	1747.85	164.504	1	10	2	3	1	1	1	2	1	1	1	1	2	1	5.93454	6.61104
314	1999	14875.1	1400.01	2	5	2	2	4	3	3	1	1	2	2	2	1	0	4.02212	3.87821
321	1999	44652.5	4202.59	1	2	2	3	3	3	1	2	1	1	2	1	2	1	5.5751	5.45309
328	1999	22951.3	2160.12	2	12	1	3	3	5	2	2	1	2	2	1	3	0	6.89961	6.61104
330	1999	31169.2	2933.57	2	7	1	2	3	3	3	1	1	2	2	2	2	1	4.8651	4.7172
332	1999	1123.21	105.714	1	12	1	3	1	1	1	1	1	2	2	1	3	0	5.94545	6.61104
333	1999	5270.09	496.008	2	6	1	2	1	5	2	1	1	1	2	2	3	0	5.51902	5.45309
334	1999	45018.6	4237.04	1	12	2	2	3	5	2	1	1	2	2	2	1	0	4.87822	4.7172
339	1999	5363.69	504.818	2	13	1	2	1	1	3	1	1	1	2	2	2	0	5.51531	5.45309
340	1999	19609	1845.56	1	1	1	3	3	1	2	1	1	3	2	1	2	0	5.1448	5.45309
344	1999	55282.8	5203.08	2	10	1	1	3	5	3	1	1	2	2	2	1	0	3.71072	3.87821
358	1999	16860.1	1586.83	2	2	2	2	4	5	1	1	3	1	2	1	3	0	6.98832	6.61104
365	1999	5988.24	563.599	1	10	1	2	1	1	2	1	3	2	2	2	1	0	4.87941	4.7172
368	1999	16133.6	1518.46	2	13	1	3	5	3	1	1	1	2	2	2	1	0	5.12054	5.45309
399	1999	50249.4	4729.35	2	9	2	1	3	1	1	1	3	2	2	2	1	0	5.23879	5.45309
403	1999	19218.7	1808.82	2	7	2	3	3	5	3	2	1	2	2	2	2	0	4.77033	4.7172
406	1999	20350.8	1915.37	1	2	2	1	4	1	1	5	3	1	2	2	1	0	3.88089	3.87821
407	1999	38938	3664.75	2	1	1	1	3	3	2	5	1	1	2	2	2	0	5.12187	5.45309
416	1999	6926.57	651.913	2	5	2	3	4	5	1	2	3	2	2	1	2	0	5.2237	5.45309
421	1999	4117.45	387.525	2	4	1	3	4	3	1	1	1	2	2	1	2	0	5.09936	5.45309
429	1999	7555.91	711.144	2	9	1	2	2	1	2	1	3	2	2	2	3	0	7.50367	6.61104
432	1999	9013.01	848.283	2	3	2	1	1	3	3	1	1	1	2	2	1	0	5.01992	4.7172
437	1999	23327	2195.49	2	3	2	2	5	5	1	2	3	2	2	1	3	0	7.46286	6.61104
439	1999	13960.3	1313.91	1	7	1	1	4	5	1	5	1	2	2	2	3	0	4.55532	4.7172
442	1999	6462.42	608.228	1	12	1	2	1	1	2	1	1	2	2	2	2	0	5.18462	5.45309
446	1999	36264.5	3413.13	1	11	1	1	2	1	1	1	1	2	2	2	2	0	5.03856	4.7172
460	1999	37845	3561.89	1	1	2	1	3	5	3	1	1	3	2	2	1	0	4.68277	4.7172
466	1999	50538.1	4756.53	2	12	1	2	3	5	3	1	1	2	2	2	1	0	3.21881	3.87821
474	1999	76574.6	7207.02	1	1	2	1	3	1	1	1	3	1	2	2	1	0	3.22899	3.87821
488	1999	50249.4	4729.35	1	11	2	1	3	5	1	1	3	2	2	2	1	0	4.54018	4.7172
499	1999	13487.7	1269.43	1	4	1	1	1	5	3	1	1	2	2	2	1	0	3.69778	3.87821
504	1999	3633.33	341.96	2	1	2	1	3	3	3	1	1	1	2	1	1	0	5.22144	5.45309
505	1999	5444.24	512.399	1	7	1	3	4	5	2	2	1	2	2	1	3	1	6.49114	6.61104
509	1999	8815.96	829.737	2	11	1	3	3	3	2	1	1	1	2	2	2	1	4.62899	4.7172
514	1999	51157.5	4814.82	1	11	1	1	3	5	1	5	3	3	2	2	1	0	3.25315	3.87821
517	1999	4941.4	465.073	1	13	1	2	1	1	1	1	1	2	2	2	1	0	4.22902	3.87821
522	1999	35566	3347.39	1	9	1	2	3	3	2	1	1	1	2	2	1	0	5.65222	5.45309
524	1999	25392.7	2389.9	2	1	1	3	3	3	2	1	1	1	2	1	3	0	5.59643	5.45309
528	1999	19551.9	1840.18	1	5	1	1	4	1	2	5	1	2	2	2	2	0	3.88037	3.87821
531	1999	29593.7	2785.29	1	5	1	3	3	5	3	1	1	2	2	1	2	0	4.66426	4.7172
532	1999	10843.3	1020.54	2	4	1	2	4	1	2	5	3	2	2	2	2	0	4.7264	4.7172
535	1999	5073.01	477.46	1	6	2	2	1	5	3	1	1	2	1	2	2	1	4.91315	4.7172
537	1999	49523.4	4661.02	2	1	1	2	3	3	2	1	3	2	2	2	2	0	4.22152	3.87821
542	1999	4642.61	436.951	2	6	2	2	1	1	2	1	3	1	2	1	3	0	5.79093	5.45309
551	1999	39633	3730.17	2	11	2	2	3	3	3	1	1	2	2	2	2	0	6.1315	6.61104
554	1999	10833.6	1019.63	1	10	1	1	1	1	2	1	1	1	2	2	2	0	4.64689	4.7172
561	1999	29251	2753.03	1	7	2	3	3	3	1	2	1	1	1	2	3	1	8.22427	6.61104
563	1999	7643.43	719.382	2	7	1	1	1	1	1	1	1	2	2	1	2	0	4.06982	3.87821
569	1999	8792.05	827.487	1	10	2	1	1	3	3	1	1	2	2	2	2	0	5.3196	5.45309
570	1999	35742.9	3364.03	1	12	1	2	3	3	2	1	3	2	2	1	3	0	6.2528	6.61104
578	1999	62548.4	5886.91	1	12	2	2	3	5	3	2	1	2	2	2	1	0	4.12236	3.87821
583	1999	7420.55	698.404	2	9	1	2	4	1	2	5	3	1	2	2	1	0	3.37055	3.87821
584	1999	53234.2	5010.28	1	11	1	1	3	5	1	5	1	2	2	2	2	0	3.70133	3.87821
588	1999	23610.4	2222.15	1	2	1	1	4	1	1	1	1	1	2	2	2	0	4.48832	4.7172
592	1999	51775.8	4873.02	1	12	1	1	3	5	3	1	1	2	2	2	2	0	4.04939	3.87821
593	1999	46327.9	4360.27	1	1	1	1	3	3	2	1	1	2	2	2	3	0	5.94347	6.61104
595	1999	50587.2	4761.15	1	1	1	1	3	5	2	2	3	1	2	2	1	0	3.46458	3.87821
596	1999	45759.8	4306.8	2	12	2	1	3	5	3	1	3	3	2	2	2	0	3.91365	3.87821
602	1999	10516.5	989.791	1	6	1	1	1	1	1	1	3	2	2	2	2	0	5.11826	5.45309
613	1999	12654	1190.96	2	4	1	3	3	1	1	1	3	2	2	2	2	0	4.99236	4.7172
620	1999	8843.02	832.285	2	11	2	3	4	1	1	2	1	1	2	1	2	0	5.29085	5.45309
622	1999	12278.4	1155.61	1	1	2	3	3	5	2	1	1	1	2	1	1	0	4.00796	3.87821
626	1999	5405.14	508.719	2	12	1	3	4	3	2	2	3	2	2	1	1	0	4.48811	4.7172
627	1999	1929.81	181.629	1	12	2	3	1	1	2	2	1	2	2	1	1	0	5.46402	5.45309
628	1999	21832.3	2054.81	2	5	2	3	3	3	2	2	3	1	1	2	3	0	7.88971	6.61104
636	1999	47943.1	4512.29	1	8	1	2	3	5	2	5	3	3	2	2	1	0	4.34912	4.7172
639	1999	49717.3	4679.27	2	1	2	1	3	5	1	1	1	2	2	2	2	0	5.4591	5.45309
642	1999	44901.9	4226.06	1	11	1	2	3	1	2	1	3	2	2	2	2	0	5.16536	5.45309
644	1999	17399	1637.55	2	13	2	1	4	5	2	1	1	1	2	2	3	0	5.02088	4.7172
646	1999	63786.2	6003.41	1	6	2	2	2	3	3	2	3	2	2	2	3	0	6.12333	6.61104
654	1999	2144.63	201.847	1	3	2	3	1	1	1	2	1	1	1	1	2	1	7.72255	6.61104
665	1999	39126.5	3682.49	1	10	1	1	3	3	2	1	1	2	2	2	3	0	5.00579	4.7172
666	1999	2035.81	191.606	1	12	2	3	1	5	2	2	1	1	2	2	3	0	7.77571	6.61104
668	1999	13436.1	1264.57	1	7	1	1	4	3	1	5	1	2	2	2	1	0	3.21469	3.87821
671	1999	12829.4	1207.47	1	1	2	3	3	3	2	2	1	1	2	1	2	1	6.74749	6.61104
674	1999	52083.5	4901.98	2	2	2	1	3	5	3	1	1	2	2	2	1	0	4.56889	4.7172
681	1999	14680.2	1381.66	1	4	1	2	1	5	2	1	1	2	1	2	3	0	6.51521	6.61104
684	1999	48503.8	4565.06	1	1	2	1	3	3	2	1	1	2	2	2	1	0	4.2331	3.87821
685	1999	25007.3	2353.63	1	5	1	3	3	1	2	2	3	1	2	1	1	0	4.77816	4.7172
686	1999	46859.9	4410.35	2	2	1	1	3	5	3	1	1	2	2	1	1	0	4.19852	3.87821
690	1999	1764.28	166.05	1	13	2	3	1	5	2	2	1	2	2	2	2	0	5.3146	5.45309
695	1999	6189.2	582.513	1	12	1	2	1	3	1	1	1	2	1	2	2	1	4.96803	4.7172
703	1999	36628.2	3447.36	2	7	2	1	2	1	2	1	1	2	2	2	3	0	5.65418	5.45309
728	1999	40321.7	3794.98	2	6	2	2	3	3	3	1	1	3	2	2	2	0	5.49076	5.45309
729	1999	25173.3	2369.26	2	3	1	3	3	1	1	1	1	1	2	1	2	0	4.4427	4.7172
731	1999	3028.42	285.028	1	4	2	3	1	1	3	1	1	1	2	2	2	1	5.3815	5.45309
734	1999	4915.47	462.632	2	2	2	2	1	1	2	1	1	2	2	2	2	0	4.95318	4.7172
737	1999	14235.5	1339.81	2	4	2	1	4	5	1	5	1	2	2	2	1	0	4.1034	3.87821
741	1999	13426.2	1263.64	2	6	2	3	3	1	2	2	1	1	2	1	3	0	7.99253	6.61104
747	1999	11304.6	1063.96	2	9	2	1	2	5	2	5	1	2	2	2	1	0	4.30631	3.87821
757	1999	41905.1	3944.01	2	1	1	1	3	3	1	5	3	2	2	2	2	0	4.38625	4.7172
765	1999	10338	972.992	1	12	2	1	1	5	1	2	1	1	2	2	2	0	5.48898	5.45309
770	1999	10628.1	1000.3	2	2	1	1	1	1	1	1	3	2	2	2	2	0	5.6695	5.45309
776	1999	47932.7	4511.31	2	8	1	2	3	5	3	1	1	2	2	2	2	0	4.48407	4.7172
778	1999	46627.8	4388.5	2	1	2	2	3	5	2	1	1	1	2	1	2	0	5.0715	5.45309
781	1999	17299.7	1628.21	2	11	2	2	4	3	2	1	1	1	2	1	3	0	6.11453	6.61104
787	1999	6396.63	602.035	2	5	2	3	4	1	1	2	1	1	1	1	2	1	4.72557	4.7172
788	1999	7234.14	680.861	1	7	1	3	3	5	2	1	1	2	2	2	3	0	5.61612	5.45309
793	1999	17251.6	1623.68	2	8	2	1	4	3	2	2	1	2	2	2	3	0	5.76116	5.45309
803	1999	5325.12	501.188	1	12	1	2	1	1	1	2	3	2	2	1	2	0	4.63716	4.7172
804	1999	29895.3	2813.67	3	1	1	2	2	5	3	1	1	2	2	1	2	0	5.09569	5.45309
807	1999	4561.98	429.363	2	9	2	3	5	3	2	2	1	2	2	1	1	0	4.82279	4.7172
811	1999	9434.41	887.944	1	5	2	1	1	3	1	1	1	2	2	2	1	0	4.54677	4.7172
813	1999	1511.8	142.287	2	3	1	3	1	1	1	1	3	2	2	2	1	0	4.28387	3.87821
815	1999	6564.72	617.856	1	4	1	2	1	1	1	1	1	1	2	2	2	0	4.60375	4.7172
818	1999	12125.8	1141.25	1	12	1	1	1	1	1	5	3	3	2	2	2	0	4.64943	4.7172
821	1999	14388.8	1354.24	2	3	1	2	4	1	2	2	1	2	2	1	2	0	5.03035	4.7172
828	1999	6926.57	651.913	2	5	2	3	4	1	1	2	3	2	2	2	2	1	6.06148	6.61104
831	1999	50284.7	4732.67	2	5	1	2	3	5	3	1	1	2	2	2	3	0	5.67009	5.45309
836	1999	23987.1	2257.61	2	9	2	1	3	5	3	5	3	2	2	2	1	0	3.53529	3.87821
840	1999	39761.9	3742.3	1	9	2	2	3	3	2	1	1	1	2	1	3	0	6.73027	6.61104
841	1999	41365.4	3893.21	2	8	2	2	5	5	3	1	1	1	2	2	1	0	5.08189	5.45309
850	1999	43872.2	4129.15	3	1	1	2	3	5	2	2	3	2	2	2	1	0	3.81678	3.87821
855	1999	3687.9	347.096	1	5	2	2	1	5	2	2	1	2	2	1	1	0	4.98593	4.7172
858	1999	9855.57	927.583	1	11	1	2	4	1	2	1	1	1	2	1	2	0	5.75642	5.45309
864	1999	39086.8	3678.76	3	1	2	1	3	5	3	1	1	2	2	2	1	0	4.2497	3.87821
865	1999	2319.56	218.312	2	3	1	3	1	1	1	1	1	1	2	2	2	0	6.05653	6.61104
875	1999	2062.51	194.119	2	2	2	3	1	1	1	1	1	2	2	2	3	0	8.71869	6.61104
878	1999	30250.2	2847.07	1	1	2	3	3	1	2	1	1	1	2	1	2	0	5.34436	5.45309
879	1999	35742.9	3364.03	2	5	1	2	5	5	3	1	1	2	2	2	1	0	4.97022	4.7172
880	1999	46254.5	4353.37	1	11	2	1	3	3	3	1	1	2	2	2	2	0	6.0038	6.61104
881	1999	48798.2	4592.77	1	9	2	2	3	3	2	1	3	3	2	2	1	1	3.74334	3.87821
883	1999	13376.2	1258.94	1	7	2	2	4	1	1	2	1	2	2	2	1	0	4.77817	4.7172
886	1999	47086.9	4431.71	2	3	2	2	3	5	1	1	1	1	2	2	1	0	4.11403	3.87821
889	1999	3539.88	333.165	2	9	1	3	4	1	2	2	1	2	2	1	3	1	6.67817	6.61104
896	1999	5321.35	500.833	2	12	1	2	1	1	1	1	3	2	2	2	1	0	4.32417	3.87821
898	1999	4432.36	417.163	1	2	2	1	3	5	2	1	1	1	2	1	2	0	5.01738	4.7172
905	1999	14048.9	1322.25	2	12	2	1	4	5	2	1	1	1	2	2	3	0	8.17906	6.61104
906	1999	41722.7	3926.84	2	1	1	1	3	5	2	1	1	2	2	2	2	0	4.80244	4.7172
908	1999	27135.2	2553.9	2	1	2	3	3	3	2	1	1	1	2	2	1	0	5.47032	5.45309
914	1999	10733.6	1010.22	2	7	1	2	4	1	3	1	1	1	2	2	3	0	6.90807	6.61104
917	1999	5284.19	497.336	1	4	2	3	1	5	2	2	1	1	2	2	1	0	3.64585	3.87821
920	1999	26511.1	2495.16	2	7	2	2	2	3	2	2	1	2	2	2	3	0	6.55521	6.61104
924	1999	9890.58	930.878	1	4	2	2	1	5	2	1	1	2	2	2	3	0	7.33028	6.61104
925	1999	19394.6	1825.38	2	7	1	3	3	5	2	2	1	1	1	1	3	0	5.41645	5.45309
929	1999	18938.6	1782.46	2	11	1	3	3	3	2	2	3	1	2	1	2	0	6.1167	6.61104
933	1999	39414.3	3709.58	2	7	2	1	3	5	3	5	1	2	2	2	1	0	4.8073	4.7172
936	1999	15195.8	1430.19	1	13	1	1	4	5	3	5	1	1	2	2	2	0	3.33796	3.87821
941	1999	34528.4	3249.73	2	8	2	1	3	1	1	5	1	1	2	2	2	0	5.34587	5.45309
943	1999	12386.3	1165.77	1	11	1	3	3	5	1	2	1	1	1	1	2	0	4.8065	4.7172
944	1999	4770.59	448.996	1	3	2	2	1	1	2	1	1	2	2	1	1	0	4.98276	4.7172
950	1999	56275.5	5296.52	1	5	1	1	3	5	3	1	1	2	2	2	2	0	4.40471	4.7172
961	1999	39418.5	3709.98	1	1	1	2	3	5	3	1	1	2	2	2	3	0	5.6764	5.45309
962	1999	32948.8	3101.06	1	7	2	2	3	3	3	1	1	1	2	1	3	0	5.36762	5.45309
964	1999	36518.3	3437.02	1	2	2	3	5	1	1	1	1	2	1	2	2	0	4.52525	4.7172
969	1999	4463.56	420.099	1	11	2	1	5	3	2	1	1	2	2	2	2	0	5.27528	5.45309
972	1999	3977.75	374.377	2	4	1	3	4	1	2	2	1	1	1	1	1	0	4.26575	3.87821
977	1999	11013.5	1036.56	2	8	1	2	4	5	2	1	1	1	2	2	1	0	3.8777	3.87821
981	1999	29539	2780.14	2	3	2	3	3	3	1	2	1	1	2	1	2	1	5.22837	5.45309
986	1999	5702.25	536.683	2	4	2	3	4	3	1	1	1	1	2	1	3	0	6.09566	6.61104
990	1999	2039.23	191.928	1	12	1	3	1	3	2	2	3	3	2	2	2	0	5.76179	5.45309
991	1999	11573	1089.23	1	4	2	1	1	5	3	1	1	2	2	2	1	0	4.53233	4.7172
1000	1999	5363.69	504.818	2	13	1	2	1	5	3	1	1	2	2	1	3	0	5.30485	5.45309
1001	1999	13665.8	1286.19	1	13	1	2	3	1	1	5	1	1	2	2	2	0	5.35816	5.45309
1009	1999	49265.5	4636.75	1	8	2	1	3	5	3	1	1	2	2	2	3	0	5.78732	5.45309
1011	1999	14796.2	1392.58	1	7	2	1	4	3	1	1	1	1	2	2	2	0	4.93722	4.7172
1021	1999	10975.8	1033.02	1	11	1	3	3	1	1	1	1	1	2	2	1	0	4.59451	4.7172
1022	1999	12046.5	1133.79	2	2	1	1	1	1	1	1	1	3	2	2	1	0	4.54018	4.7172
1025	1999	37271.1	3507.87	1	1	1	2	3	3	3	1	1	1	2	2	3	0	6.50969	6.61104
1031	1999	5733.8	539.652	1	7	1	3	4	1	1	2	3	1	1	1	1	0	4.89858	4.7172
1033	1999	10892.1	1025.14	1	7	2	2	4	1	1	2	3	2	2	2	1	0	4.33411	3.87821
1035	1999	5558.9	523.191	1	12	2	2	1	5	3	1	1	3	2	1	1	0	4.73094	4.7172
1043	1999	23757.8	2236.02	2	1	2	3	3	3	2	1	1	1	2	2	2	0	4.98062	4.7172
1045	1999	24487.3	2304.69	1	1	2	3	3	3	3	1	1	2	2	2	2	0	4.86665	4.7172
1047	1999	18612.1	1751.72	1	9	2	1	4	5	2	1	1	2	2	2	1	0	3.89383	3.87821
1054	1999	4595.2	432.49	1	13	2	2	1	1	1	2	1	2	2	2	2	0	6.71259	6.61104
1056	1999	18382.8	1730.15	1	5	1	1	4	3	2	1	1	1	2	2	2	0	4.80572	4.7172
1063	1999	816.167	76.8157	2	6	2	1	1	1	3	1	1	1	2	2	3	0	5.37645	5.45309
1068	1999	12780.1	1202.83	1	3	1	1	1	1	1	1	3	2	2	2	3	0	5.38746	5.45309
1071	1999	11219.6	1055.97	1	11	1	1	4	3	2	2	1	1	2	2	2	0	4.25483	3.87821
1085	1999	5157.62	485.423	2	7	1	3	4	1	2	5	3	2	2	2	1	1	4.62215	4.7172
1090	1999	61388.6	5777.75	1	7	2	2	3	1	2	1	3	1	2	2	1	0	3.46304	3.87821
1093	1999	12796.9	1204.41	2	4	2	2	4	1	2	5	1	1	2	2	3	0	6.9242	6.61104
1096	1999	9084.59	855.02	2	6	1	1	1	1	1	1	1	3	2	2	3	0	5.82863	5.45309
1098	1999	14260.2	1342.14	2	9	1	1	4	5	3	5	1	2	2	2	2	0	3.59844	3.87821
1106	1999	9356.57	880.618	2	13	1	3	3	1	1	5	1	1	2	2	1	0	4.27967	3.87821
1112	1999	27012.2	2542.33	1	5	2	1	2	1	1	5	1	1	2	2	2	0	5.91559	5.45309
1116	1999	11644.6	1095.96	2	8	1	2	4	5	3	1	1	2	2	2	1	0	3.87322	3.87821
1117	1999	14205.6	1336.99	1	9	1	2	4	1	1	5	3	2	2	2	1	0	3.68218	3.87821
1119	1999	13426.2	1263.64	2	6	2	3	3	1	1	2	1	2	2	2	2	0	5.28864	5.45309
1125	1999	49701.1	4677.75	1	2	2	1	3	5	2	1	1	2	2	2	1	0	3.88423	3.87821
1127	1999	38621.3	3634.95	2	1	2	1	3	5	3	1	1	2	2	2	3	0	7.52961	6.61104
1128	1999	13246.6	1246.74	1	13	2	2	4	5	3	2	1	1	2	1	3	0	6.32118	6.61104
1130	1999	32241.3	3034.48	1	6	2	3	3	5	2	1	3	2	2	1	1	0	4.43179	4.7172
1131	1999	39956.8	3760.64	1	11	2	1	3	5	3	5	1	2	2	2	3	0	6.09427	6.61104
1139	1999	20209.1	1902.03	1	5	2	3	3	3	3	1	1	2	2	1	3	0	6.61585	6.61104
1144	1999	25274.5	2378.77	1	12	2	3	3	1	1	2	3	2	2	1	2	0	5.51174	5.45309
1150	1999	20911.1	1968.1	1	2	2	2	4	1	1	5	1	1	1	1	1	0	4.96637	4.7172
1158	1999	12018.7	1131.17	2	8	1	2	4	5	3	1	1	2	2	2	3	0	5.92097	5.45309
1161	1999	30263.4	2848.32	1	7	1	2	3	3	3	1	1	1	2	2	2	1	5.21156	5.45309
1163	1999	3664.68	344.911	2	7	2	2	1	1	1	5	1	1	1	1	3	0	6.71195	6.61104
1171	1999	1441.81	135.699	1	12	1	3	1	5	2	1	1	1	1	2	3	0	5.46372	5.45309
1173	1999	4897.93	460.982	2	5	1	3	4	1	1	2	1	3	1	2	3	0	6.81206	6.61104
1182	1999	47726.7	4491.92	2	10	2	1	3	5	2	5	1	2	2	2	3	0	7.36689	6.61104
1183	1999	48004.3	4518.05	1	1	1	1	3	3	2	1	3	2	2	2	3	0	4.70661	4.7172
1192	1999	10146.1	954.926	1	1	1	3	3	3	1	1	1	1	2	2	3	1	5.30065	5.45309
1195	1999	25392.7	2389.9	2	1	1	3	3	5	3	1	1	2	2	2	3	0	6.42578	6.61104
1196	1999	12409.9	1167.99	2	4	2	2	4	5	3	2	1	2	2	2	3	0	6.73871	6.61104
1197	1999	4358.78	410.238	2	3	2	2	1	1	1	1	1	2	2	2	3	0	7.69701	6.61104
1201	1999	10291.7	968.629	2	4	2	2	4	1	1	2	1	1	2	2	3	0	5.69032	5.45309
1207	1999	34993.2	3293.47	2	1	1	2	3	3	1	1	1	2	2	1	2	0	4.54383	4.7172
1212	1999	31376.5	2953.08	2	1	2	2	3	3	1	1	1	2	2	2	1	0	4.37555	4.7172
1220	1999	10700	1007.06	2	9	2	2	2	1	2	2	1	2	2	2	2	0	4.98369	4.7172
1221	1999	35339.6	3326.08	2	9	2	2	2	5	3	5	3	2	2	2	3	0	6.80795	6.61104
1226	1999	25421.2	2392.58	2	3	1	3	3	5	3	1	1	2	1	2	2	0	4.3257	3.87821
1227	1999	42257.8	3977.21	1	1	2	2	3	5	3	1	1	2	2	1	1	1	3.96713	3.87821
1229	1999	11274.7	1061.15	1	7	2	3	3	1	1	2	1	1	2	1	1	0	5.85023	5.45309
1231	1999	38825.1	3654.13	2	1	1	1	3	5	2	5	1	2	2	2	3	0	6.73678	6.61104
1242	1999	13866.9	1305.12	1	7	1	1	4	3	1	5	1	2	2	2	2	0	3.59987	3.87821
1243	1999	6230.06	586.358	1	11	2	2	1	5	3	1	3	1	1	2	3	0	6.65391	6.61104
1244	1999	952.213	89.6201	1	13	1	3	1	1	2	1	1	1	2	1	3	0	7.93812	6.61104
1245	1999	5111.92	481.122	2	13	1	2	1	5	3	1	1	2	2	1	3	0	5.75255	5.45309
1251	1999	4732.91	445.45	2	7	1	3	4	1	2	2	1	1	2	1	1	0	4.11657	3.87821
1257	1999	55756.1	5247.64	1	1	2	2	3	5	3	1	1	2	2	2	2	0	4.76263	4.7172
1262	1999	11872.8	1117.44	1	7	2	3	3	3	1	2	1	1	2	2	3	1	7.90224	6.61104
1264	1999	11517.3	1083.99	2	8	2	2	4	5	2	1	1	1	1	2	3	0	5.87686	5.45309
1267	1999	8789.97	827.292	1	6	2	1	1	3	2	1	1	1	2	2	1	0	3.81519	3.87821
1268	1999	1299.56	122.311	2	3	2	3	1	1	1	5	1	2	2	1	2	0	6.00824	6.61104
1274	1999	43741.4	4116.84	3	1	2	2	3	5	2	1	1	3	2	2	1	0	4.24996	3.87821
1279	1999	6507.33	612.455	2	9	1	3	3	5	1	2	3	2	1	2	2	0	6.74488	6.61104
1281	1999	10149.7	955.268	1	12	2	1	1	1	1	5	1	2	2	2	1	0	3.60133	3.87821
1282	1999	19352.9	1821.45	2	7	1	2	3	5	2	5	1	2	2	2	1	0	3.11254	3.87821
1283	1999	5157.62	485.423	2	12	1	3	4	3	3	1	3	1	2	2	1	0	4.34785	4.7172
1284	1999	30742.9	2893.45	2	9	2	1	3	5	3	5	1	2	2	2	1	0	3.70127	3.87821
1295	1999	20195.6	1900.76	2	7	1	3	3	3	3	1	1	2	2	2	3	0	5.51329	5.45309
1299	1999	8435.99	793.976	2	5	1	3	3	3	2	1	1	1	2	1	2	0	6.03501	6.61104
1301	1999	47855.6	4504.05	2	8	1	2	3	5	3	1	1	2	2	2	1	0	3.21	3.87821
1307	1999	4735.7	445.713	2	6	2	2	1	1	2	1	1	1	2	2	2	0	4.89735	4.7172
1322	1999	39501.4	3717.78	2	7	1	1	2	1	1	1	3	2	2	2	2	0	5.60035	5.45309
1325	1999	9635.74	906.893	1	13	1	1	1	1	1	5	1	1	2	2	3	0	6.01747	6.61104
1328	1999	38491.8	3622.76	2	11	1	2	3	5	3	1	1	2	1	2	3	0	5.72935	5.45309
1332	1999	30476.8	2868.41	2	1	2	3	3	1	1	1	3	1	2	1	2	1	5.96348	6.61104
1352	1999	29593.7	2785.29	1	5	1	3	3	3	3	1	1	1	1	2	1	0	4.23794	3.87821
1356	1999	8730.25	821.671	2	8	1	1	1	1	1	1	3	2	2	2	3	0	5.6834	5.45309
1357	1999	20836.9	1961.12	1	2	2	2	4	1	2	2	1	1	1	1	3	0	6.04579	6.61104
1365	1999	61419.5	5780.66	1	11	2	3	3	1	1	1	1	1	2	2	2	0	4.77906	4.7172
1366	1999	15605.2	1468.72	2	8	1	1	4	3	1	5	1	1	2	2	1	0	3.23253	3.87821
1368	1999	15899.9	1496.46	1	12	2	3	3	3	2	1	1	2	2	2	1	0	6.34425	6.61104
1374	1999	4424.68	416.441	2	4	1	3	4	1	1	1	1	1	1	2	2	1	5.02032	4.7172
1378	1999	11489.8	1081.39	1	6	1	1	1	1	1	5	1	2	2	2	1	0	3.71411	3.87821
1382	1999	10394.3	978.284	1	12	1	3	3	1	2	1	3	2	1	2	2	1	4.41659	4.7172
1383	1999	54777.1	5155.49	1	5	1	1	3	5	3	1	1	2	2	2	3	0	4.81292	4.7172
1387	1999	20779.8	1955.75	2	10	2	1	4	3	1	5	1	2	2	2	2	0	5.45443	5.45309
1388	1999	40686	3829.27	3	1	1	2	3	5	3	1	1	2	2	2	2	0	3.62424	3.87821
1391	1999	10230.8	962.903	2	9	2	1	4	5	3	1	1	2	2	2	2	0	3.99808	3.87821
1394	1999	9388.38	883.612	1	1	1	3	3	3	2	1	1	1	2	1	3	1	6.91923	6.61104
1400	1999	12527.7	1179.08	2	3	2	3	3	5	2	1	1	1	2	2	1	0	6.12938	6.61104
1410	1999	55786.3	5250.48	2	1	1	2	3	3	3	1	1	2	2	1	2	0	5.19433	5.45309
1412	1999	33010.8	3106.9	1	11	1	2	5	1	1	1	1	1	2	2	3	0	5.85718	5.45309
1416	1999	45862.4	4316.46	1	1	1	1	3	3	2	1	1	2	2	2	3	0	5.22785	5.45309
1424	1999	12278.4	1155.61	1	1	2	3	3	5	3	2	1	1	2	2	2	0	5.56286	5.45309
1428	1999	47855.6	4504.05	2	11	1	2	3	5	3	1	1	2	2	1	2	0	4.59839	4.7172
1430	1999	6462.42	608.228	1	12	1	2	1	1	1	2	1	2	2	2	2	0	4.80373	4.7172
1433	1999	11295.6	1063.11	2	3	1	1	1	5	2	5	1	2	2	2	3	0	4.60111	4.7172
1443	1999	52300.7	4922.42	2	2	2	2	3	5	3	1	1	2	2	2	1	0	3.38755	3.87821
1448	1999	22000.1	2070.6	1	12	2	1	4	3	1	5	1	1	2	1	1	0	4.31583	3.87821
1449	1999	43641.5	4107.43	1	12	2	2	3	5	2	1	1	1	2	2	3	0	5.95412	6.61104
1458	1999	31960.7	3008.07	2	3	2	1	3	5	1	5	1	1	2	2	3	0	6.30265	6.61104
1461	1999	14024	1319.91	2	4	1	1	4	1	3	5	1	2	2	2	3	0	6.09438	6.61104
1462	1999	12080.3	1136.97	2	2	1	1	1	1	3	1	1	2	2	2	2	0	4.9635	4.7172
1463	1999	19502.2	1835.5	2	1	1	3	3	3	2	1	1	1	2	1	3	0	6.37294	6.61104
1465	1999	1565.38	147.33	1	13	2	3	1	1	2	1	1	3	2	2	1	0	5.54276	5.45309
1472	1999	11078.4	1042.68	2	7	1	2	4	5	1	1	3	1	2	2	1	0	3.38084	3.87821
1480	1999	39737	3739.95	2	8	2	1	3	1	2	1	3	2	2	2	1	0	3.49843	3.87821
1481	1999	64921.9	6110.29	1	2	1	1	3	1	2	1	3	2	2	2	1	0	3.84579	3.87821
1482	1999	42854	4033.32	2	8	1	1	3	5	3	1	1	2	2	2	2	0	4.15686	3.87821
1488	1999	12644.3	1190.06	2	12	2	3	3	5	2	2	1	2	2	1	1	0	5.42201	5.45309
1493	1999	12459.5	1172.66	2	9	2	1	2	5	2	5	1	2	2	2	3	0	5.97315	6.61104
1495	1999	41080.9	3866.44	1	5	1	2	3	1	2	1	1	1	2	2	2	0	4.43374	4.7172
1498	1999	41598	3915.11	1	12	1	2	3	5	2	1	1	1	2	2	1	0	4.15132	3.87821
1500	1999	17671.9	1663.24	2	5	2	1	4	5	1	5	1	2	2	2	2	0	4.09958	3.87821
1502	1999	5329.48	501.598	2	2	2	2	1	5	3	1	1	2	2	2	2	0	4.96451	4.7172
1503	1999	21319.3	2006.52	2	7	1	1	2	5	1	1	1	2	2	2	2	0	5.44858	5.45309
1505	1999	8490.82	799.136	1	9	1	3	3	3	1	1	1	1	2	1	2	1	5.52707	5.45309
1509	1999	13793.1	1298.18	1	6	1	1	1	5	3	1	1	2	2	2	1	0	3.78418	3.87821
1517	1999	2710.33	255.09	1	6	2	3	1	1	2	5	1	1	2	1	2	0	6.6782	6.61104
1520	1999	57298.8	5392.83	2	1	2	2	3	5	3	1	1	2	2	2	2	0	5.12678	5.45309
1525	1999	22798.9	2145.78	2	5	2	3	3	5	3	2	1	2	2	1	2	0	6.31767	6.61104
1529	1999	51005	4800.47	2	1	1	2	3	3	2	1	3	1	1	2	2	1	5.34461	5.45309
1536	1999	47667.1	4486.31	1	1	1	1	3	5	3	1	1	2	2	2	3	0	5.02126	4.7172
1538	1999	39411.9	3709.35	2	7	2	1	2	5	1	1	1	2	2	2	2	0	4.59901	4.7172
1544	1999	9024.73	849.387	1	12	2	1	1	3	2	5	1	2	2	2	1	0	4.64372	4.7172
1546	1999	4915.47	462.632	2	2	2	2	1	1	2	1	1	1	2	2	1	0	5.52101	5.45309
1550	1999	31124.6	2929.37	3	1	2	1	3	5	3	5	1	2	2	2	1	0	3.14247	3.87821
1561	1999	11930.3	1122.85	1	10	2	3	3	3	2	2	1	1	2	1	1	1	4.93537	4.7172
1566	1999	36929.2	3475.69	1	11	2	3	3	5	1	2	1	1	2	2	2	0	4.91106	4.7172
1571	1999	24840.5	2337.93	1	8	1	3	3	5	3	1	1	1	2	1	2	0	4.33161	3.87821
1585	1999	944.05	88.8518	2	3	2	1	1	3	1	5	1	1	2	1	3	0	6.69747	6.61104
1586	1999	4938.8	464.828	2	6	2	2	1	1	1	5	1	2	2	2	2	0	6.48771	6.61104
1589	1999	3918.21	368.773	1	13	2	2	1	1	1	1	1	1	2	1	1	0	6.19956	6.61104
1598	1999	11912.6	1121.18	2	1	2	3	3	3	1	2	1	2	2	2	1	0	3.9656	3.87821
1606	1999	4679.62	440.435	2	6	2	2	1	1	2	2	1	2	2	2	2	0	5.74324	5.45309
1616	1999	24741	2328.57	2	1	2	3	3	5	3	1	1	2	2	2	1	0	4.86587	4.7172
1618	1999	8372.13	787.965	2	9	1	2	4	3	2	1	1	1	2	2	1	0	3.53905	3.87821
1619	1999	43210.3	4066.85	1	7	1	2	3	3	1	5	1	1	2	1	3	0	5.95219	6.61104
1627	1999	53315.1	5017.89	1	1	1	2	3	5	2	1	1	2	2	2	2	0	5.01006	4.7172
1629	1999	2337.18	219.97	2	2	1	3	1	1	1	1	1	1	2	2	2	1	5.03481	4.7172
1634	1999	24305.2	2287.55	1	1	2	3	3	3	3	2	1	1	2	2	3	0	6.82965	6.61104
1639	1999	12918.6	1215.87	1	2	1	1	1	1	3	1	1	2	2	1	3	0	6.33147	6.61104
1641	1999	6129.83	576.926	1	3	2	2	1	3	1	2	1	2	2	2	3	1	9.97693	6.61104
1647	1999	23087.8	2172.97	1	8	2	3	2	5	3	1	1	1	2	2	3	0	6.97077	6.61104
1659	1999	34241.3	3222.71	2	12	1	2	2	5	3	1	1	2	2	2	2	0	5.50184	5.45309
1663	1999	10090	949.648	2	9	1	2	2	1	1	1	1	2	1	1	3	0	5.92201	5.45309
1666	1999	18767.1	1766.31	1	2	1	2	4	1	2	5	3	2	2	1	3	0	4.44802	4.7172
1671	1999	4983.96	469.079	1	5	2	2	1	1	1	1	1	1	2	2	3	0	6.62154	6.61104
1684	1999	1954.42	183.945	1	3	1	3	1	1	2	1	3	1	2	1	1	0	5.15978	5.45309
1693	1999	14400.8	1355.37	1	4	1	1	1	5	2	1	1	1	2	2	1	0	4.35444	4.7172
1696	1999	46265.4	4354.39	1	5	2	2	3	5	3	1	1	2	2	1	2	0	4.36847	4.7172
1700	1999	45648.9	4296.37	1	9	2	2	3	5	3	1	1	2	2	2	2	0	5.02864	4.7172
1704	1999	6485.8	610.429	1	6	2	1	5	5	3	1	1	2	2	2	1	0	3.67781	3.87821
1712	1999	5945.32	559.56	1	4	2	2	1	1	1	1	1	1	2	2	2	0	5.46789	5.45309
1715	1999	12798.1	1204.53	2	12	1	2	4	1	2	5	1	1	2	2	1	0	3.17724	3.87821
1721	1999	39418.5	3709.98	2	7	1	2	3	3	3	1	1	2	2	2	2	0	4.47078	4.7172
1729	1999	7415.46	697.925	2	8	2	3	4	3	1	5	1	1	1	1	3	0	7.06164	6.61104
1730	1999	1154.86	108.693	1	13	1	3	1	1	1	1	1	2	2	2	2	1	4.91298	4.7172
1732	1999	40519.4	3813.59	1	9	1	1	3	5	3	1	1	2	2	2	2	0	4.57871	4.7172
1737	1999	1254.31	118.053	2	13	2	3	1	3	3	1	1	1	2	1	2	0	6.81239	6.61104
1741	1999	36627.4	3447.29	1	9	1	2	3	3	2	1	1	2	2	2	3	1	5.96768	6.61104
1743	1999	30734.9	2892.7	3	1	2	3	3	3	2	1	1	2	2	1	1	0	4.80611	4.7172
1748	1999	15079	1419.2	1	1	1	1	5	5	2	5	1	2	2	2	1	0	3.66116	3.87821
1750	1999	14070.8	1324.31	2	1	2	3	3	1	2	2	1	1	2	1	2	1	6.21205	6.61104
1752	1999	12052.5	1134.35	2	4	2	1	4	5	2	2	1	2	2	2	3	0	6.44201	6.61104
1754	1999	9253.27	870.896	1	8	1	3	3	1	2	1	1	2	2	2	2	0	5.09165	5.45309
1760	1999	4521.25	425.529	1	12	2	2	1	1	2	1	1	2	2	2	3	0	8.5596	6.61104
1764	1999	11570.4	1088.98	1	5	1	1	1	3	1	1	3	2	2	2	3	0	5.75727	5.45309
1766	1999	32458.4	3054.9	1	7	1	1	3	1	2	1	3	2	2	2	3	0	5.07205	5.45309
1768	1999	44124.9	4152.93	2	8	1	1	3	3	2	5	3	2	2	2	1	0	3.3181	3.87821
1779	1999	6123.48	576.327	1	6	1	2	1	1	1	1	1	2	2	2	3	0	5.30122	5.45309
1785	1999	12785.9	1203.38	1	4	1	2	1	5	1	1	3	2	2	2	2	0	4.95464	4.7172
1786	1999	12927	1216.66	2	4	1	1	4	5	3	5	1	2	2	2	3	0	5.714	5.45309
1788	1999	14121.6	1329.09	1	11	1	1	1	5	2	5	1	2	2	2	1	0	4.19371	3.87821
1791	1999	10241.3	963.883	1	7	1	2	4	5	1	2	1	1	2	1	1	0	4.05358	3.87821
1792	1999	13719.2	1291.22	1	1	1	2	3	3	1	1	1	2	2	1	3	1	7.50691	6.61104
1794	1999	37816.2	3559.17	3	1	1	1	3	5	3	1	1	2	2	2	2	0	4.08858	3.87821
1799	1999	1667.71	156.961	1	4	2	3	1	1	1	1	1	1	2	2	2	0	5.31619	5.45309
1809	1999	36804.8	3463.98	1	10	1	2	3	5	3	1	1	2	2	1	2	0	4.36389	4.7172
1814	1999	46077.9	4336.74	2	6	1	1	3	5	3	5	1	2	2	2	1	0	4.14064	3.87821
1815	1999	16276.9	1531.95	1	9	2	2	4	5	1	5	1	1	2	1	3	0	8.12146	6.61104
1817	1999	48884.9	4600.93	1	10	2	3	3	1	2	2	1	1	2	2	2	0	6.04286	6.61104
1821	1999	68145.6	6413.71	1	11	2	2	3	5	3	1	1	1	2	2	1	0	3.69271	3.87821
1824	1999	2516.14	236.813	1	12	1	3	1	1	1	1	1	1	2	2	2	0	5.83303	5.45309
1825	1999	2667.75	251.082	1	4	1	3	1	1	1	1	1	1	2	1	2	1	6.07832	6.61104
1835	1999	13793.1	1298.18	1	2	1	1	1	5	2	1	3	2	2	2	2	0	4.68612	4.7172
1837	1999	46690.4	4394.39	2	12	2	2	3	5	3	1	1	2	2	2	1	0	3.40006	3.87821
1839	1999	880.285	82.8504	2	13	1	3	1	1	2	1	1	1	2	2	1	0	5.67134	5.45309
1849	1999	34118.1	3211.11	2	7	1	1	2	1	2	1	1	2	2	2	2	0	5.23726	5.45309
1850	1999	18033.6	1697.28	2	10	2	2	4	5	3	2	1	1	2	2	2	1	4.38842	4.7172
1854	1999	48370.6	4552.52	1	11	1	1	3	3	3	1	3	2	2	2	2	0	4.44963	4.7172
1858	1999	11121.8	1046.76	2	7	1	2	4	3	2	1	1	2	2	2	1	0	4.29976	3.87821
1866	1999	26062.9	2452.98	3	1	2	2	3	5	3	2	3	2	2	2	2	0	6.36354	6.61104
1869	1999	57401.8	5402.52	1	11	2	1	3	5	1	1	1	2	1	2	2	0	5.63041	5.45309
1873	1999	12898.4	1213.97	2	7	2	2	2	1	1	1	1	1	1	2	1	1	4.77623	4.7172
1875	1999	5390.34	507.326	2	11	1	2	1	3	1	1	1	2	2	2	2	0	4.75607	4.7172
1876	1999	39707.1	3737.14	3	1	2	2	3	5	3	1	1	2	2	2	1	0	4.06978	3.87821
1877	1999	13431.3	1264.13	2	4	1	1	4	5	1	5	1	2	2	2	1	0	3.63764	3.87821
1882	1999	48305.9	4546.43	1	7	1	1	3	3	2	1	3	2	2	2	1	0	3.7198	3.87821
1884	1999	7377.2	694.325	2	6	2	1	1	3	1	1	1	2	2	2	3	0	6.5421	6.61104
1885	1999	8993.35	846.433	1	1	1	3	3	3	1	1	1	1	2	2	1	0	4.80472	4.7172
1887	1999	46142.7	4342.85	2	1	1	1	3	5	2	1	3	2	2	2	2	0	4.89851	4.7172
1897	1999	1293.29	121.722	1	4	1	3	1	3	1	1	1	1	2	1	3	0	6.06103	6.61104
1898	1999	8730.01	821.648	2	1	1	3	3	5	3	1	1	2	2	2	1	0	3.96769	3.87821
1902	1999	46965.5	4420.28	1	11	1	1	5	3	1	5	1	2	2	1	3	0	5.74589	5.45309
1906	1999	24984.6	2351.49	2	3	2	3	3	1	2	1	1	1	2	1	2	0	5.56812	5.45309
1913	1999	19839.3	1867.23	1	11	1	3	3	1	1	1	1	2	2	2	1	0	4.17422	3.87821
1914	1999	49059.8	4617.4	2	6	2	1	3	1	2	1	1	1	2	1	3	0	6.63827	6.61104
1921	1999	31061.5	2923.44	1	5	1	3	3	3	3	1	1	2	2	2	2	0	4.2879	3.87821
1931	1999	28960.6	2725.7	2	12	2	3	2	5	1	2	1	2	2	1	1	0	5.35599	5.45309
1933	1999	38087.8	3584.74	2	6	1	2	3	5	2	1	3	1	2	1	2	0	5.43139	5.45309
1938	1999	40903.8	3849.77	2	5	1	1	3	3	3	5	3	2	2	2	3	0	5.40724	5.45309
1939	1999	55033.7	5179.64	1	1	2	2	3	3	3	1	1	2	1	1	3	0	7.0439	6.61104
1941	1999	51157.5	4814.82	1	11	1	1	3	3	2	2	3	3	2	2	1	0	2.92079	3.87821
1942	1999	13396.3	1260.83	2	4	2	2	4	1	2	5	1	1	2	2	2	0	5.73074	5.45309
1947	1999	13406.1	1261.76	1	3	1	1	1	1	2	1	1	2	2	2	3	0	5.84112	5.45309
1949	1999	5162.8	485.91	2	3	1	2	1	1	1	1	1	1	2	2	2	0	6.19264	6.61104
1951	1999	37772.4	3555.05	2	5	1	1	3	5	3	5	1	2	2	2	1	0	3.25092	3.87821
1952	1999	2266.58	213.325	2	6	1	3	1	1	1	1	1	1	2	2	1	0	4.80769	4.7172
1958	1999	9927.18	934.323	2	6	2	1	1	5	1	5	1	1	2	2	2	0	5.16495	5.45309
1963	1999	25173.3	2369.26	2	1	1	3	3	3	2	1	3	2	2	1	2	0	4.45613	4.7172
1964	1999	52923.4	4981.03	2	5	2	1	3	5	3	1	1	2	2	2	2	0	4.02739	3.87821
1966	1999	51157.5	4814.82	1	11	1	1	3	5	2	5	1	1	2	2	3	0	4.89555	4.7172
1978	1999	993.211	93.4787	1	13	1	3	1	1	1	1	3	2	2	2	2	0	5.79248	5.45309
1981	1999	10052.5	946.117	2	2	2	1	1	1	1	5	1	1	2	2	1	0	4.95883	4.7172
1982	1999	32496.1	3058.46	1	8	2	1	3	5	2	5	3	3	2	2	1	0	3.87404	3.87821
1988	1999	4229.67	398.086	2	12	2	2	1	1	1	2	1	1	2	1	2	0	5.12119	5.45309
1991	1999	4614.37	434.293	2	4	1	3	4	3	1	5	1	1	2	2	1	0	3.99612	3.87821
1995	1999	35951.4	3383.66	1	8	1	2	3	5	3	2	1	2	2	1	3	0	5.19293	5.45309
1998	1999	50404.2	4743.93	1	2	2	1	5	5	2	5	1	1	2	2	1	0	3.9748	3.87821
2000	1999	35704	3360.38	2	12	2	1	2	5	2	5	1	2	2	2	1	0	4.47057	4.7172
2002	1999	35742.9	3364.03	2	5	1	2	3	5	2	2	1	3	2	1	2	0	4.91083	4.7172
2003	1999	52923.4	4981.03	1	12	2	1	3	5	3	1	1	2	2	2	1	0	3.95154	3.87821
2013	1999	44865.8	4222.66	2	6	2	1	3	1	3	1	1	1	2	2	2	0	3.85656	3.87821
2014	1999	46264.2	4354.28	2	11	2	2	3	5	3	2	1	2	2	2	2	0	5.90958	5.45309
2018	1999	43486.4	4092.83	1	6	1	2	3	5	3	1	1	1	2	1	2	0	3.73325	3.87821
2019	1999	4771.89	449.119	2	9	2	3	4	1	3	2	1	2	2	2	1	1	3.33859	3.87821
2020	1999	4718.48	444.092	2	12	2	2	1	3	3	1	1	1	2	2	1	0	4.25056	3.87821
2023	1999	13514.8	1271.98	2	13	2	2	5	5	3	2	1	2	2	2	3	0	7.57555	6.61104
2029	1999	22271.6	2096.15	2	12	1	2	3	1	1	5	3	2	2	1	2	1	5.26437	5.45309
2041	1999	43309.7	4076.21	1	7	2	2	3	3	3	1	1	2	2	2	2	0	5.01096	4.7172
2045	1999	7245.96	681.973	1	4	1	2	1	1	2	1	1	2	2	1	3	0	5.67622	5.45309
2046	1999	49845.8	4691.37	1	1	2	1	3	3	2	2	3	2	2	2	1	0	4.25725	3.87821
2053	1999	4934.02	464.378	2	5	1	3	4	1	1	2	1	2	2	2	1	1	4.10392	3.87821
2054	1999	20430.3	1922.86	1	9	2	1	4	5	2	5	1	2	2	2	3	0	6.10751	6.61104
2058	1999	16293.2	1533.47	1	9	2	2	4	1	1	2	1	1	2	1	3	0	6.56884	6.61104
2061	1999	16493.7	1552.35	2	8	1	3	2	3	1	1	1	2	2	1	2	0	4.94882	4.7172
2064	1999	56556.7	5322.99	1	11	1	1	3	3	2	1	3	2	2	2	1	0	4.01381	3.87821
2066	1999	10273.6	966.928	2	2	1	1	1	1	1	1	3	2	2	2	1	0	3.7308	3.87821
2068	1999	23678.5	2228.57	2	1	2	3	3	3	3	2	1	3	2	1	2	0	5.53271	5.45309
2074	1999	11080.5	1042.87	2	9	1	1	4	5	2	5	3	2	2	2	1	0	3.70995	3.87821
2075	1999	4037.89	380.037	1	3	2	3	1	1	1	2	1	1	2	1	3	1	7.20134	6.61104
2078	1999	8363.52	787.155	3	1	1	2	2	1	2	5	1	1	2	1	1	0	3.57945	3.87821
2084	1999	5378.72	506.233	1	11	1	3	4	3	2	2	1	1	2	1	2	0	5.46918	5.45309
2088	1999	9815.31	923.794	2	9	2	2	4	1	2	2	1	1	2	1	2	1	4.94067	4.7172
2091	1999	57298.8	5392.83	1	1	2	2	3	5	2	2	1	1	2	2	2	0	4.93988	4.7172
2092	1999	8810.23	829.198	1	10	2	1	1	5	2	1	1	1	2	2	2	0	5.58116	5.45309
2097	1999	32621	3070.22	1	6	2	3	3	5	2	2	1	1	2	2	2	0	5.75213	5.45309
2101	1999	14206	1337.03	1	11	1	1	4	1	2	1	1	1	2	2	3	0	5.45432	5.45309
2102	1999	11517.4	1083.99	2	5	2	3	3	5	2	2	3	3	2	1	2	0	7.38091	6.61104
2106	1999	55033.7	5179.64	2	7	2	2	3	5	3	1	3	2	2	2	1	1	3.18851	3.87821
2107	1999	55426.8	5216.64	2	2	1	2	3	3	2	1	1	1	2	2	1	0	4.25636	3.87821
2118	1999	9749.58	917.608	2	2	2	1	1	1	1	5	3	2	2	2	1	0	5.29954	5.45309
2121	1999	48575.5	4571.81	1	8	2	2	3	5	2	2	1	2	2	2	1	0	3.76158	3.87821
2124	1999	40153.3	3779.14	2	3	2	2	5	3	3	1	1	2	2	1	2	0	5.66122	5.45309
2126	1999	25978.7	2445.06	1	9	2	3	3	5	2	1	1	1	2	1	2	0	6.27742	6.61104
2129	1999	46366.6	4363.91	2	8	2	2	3	5	3	1	1	1	2	2	1	0	3.99201	3.87821
2132	1999	33964.6	3196.67	1	4	2	3	3	1	1	2	1	2	2	1	3	0	5.5456	5.45309
2133	1999	48782	4591.24	3	1	2	2	3	5	3	2	1	2	2	2	2	0	4.66009	4.7172
2144	1999	28062.6	2641.18	2	4	2	3	3	5	2	1	1	2	2	1	3	0	5.81915	5.45309
2145	1999	16929.6	1593.37	2	12	2	1	4	5	2	5	3	2	2	2	2	0	4.33603	3.87821
2149	1999	4358.17	410.181	1	10	2	2	1	1	1	1	1	1	2	2	2	1	6.09219	6.61104
2159	1999	46264.2	4354.28	3	1	2	2	3	5	3	1	1	3	2	1	2	0	5.44943	5.45309
2163	1999	40268	3789.93	1	1	1	1	3	3	3	1	1	2	2	2	1	0	3.44114	3.87821
2168	1999	5702.25	536.683	2	4	2	3	4	5	2	2	1	2	1	2	3	0	7.97665	6.61104
2175	1999	17040.3	1603.79	2	3	2	2	4	5	1	1	1	1	2	1	2	0	5.93988	6.61104
2177	1999	44761.4	4212.84	2	2	1	1	2	5	2	1	1	1	2	2	3	0	5.3488	5.45309
2179	1999	34003.2	3200.3	1	11	2	3	3	1	1	2	1	1	2	1	2	0	5.07103	4.7172
2182	1999	14765	1389.65	2	5	2	2	4	5	3	2	3	2	2	1	2	0	5.20531	5.45309
2184	1999	23597.8	2220.97	2	12	1	3	3	5	3	1	1	2	2	2	1	0	3.7277	3.87821
2185	1999	24557	2311.25	2	1	2	3	3	3	2	2	1	3	2	2	3	0	7.58035	6.61104
2188	1999	65442.9	6159.33	1	11	1	2	3	3	3	1	1	3	2	2	2	0	4.55306	4.7172
2189	1999	19934.7	1876.21	3	1	1	3	3	5	3	1	1	2	1	2	2	0	4.61605	4.7172
2193	1999	12545.1	1180.71	1	12	1	1	1	3	2	1	1	2	2	2	3	0	5.00697	4.7172
2196	1999	6706.42	631.192	1	4	1	2	1	1	1	2	1	1	2	2	1	0	4.28768	3.87821
2199	1999	6668.45	627.619	1	13	2	3	4	5	3	2	1	1	2	1	2	0	4.54325	4.7172
2200	1999	12181.3	1146.48	2	8	2	3	3	5	3	2	1	2	1	1	2	0	6.34585	6.61104
2207	1999	18681.6	1758.27	2	1	1	3	3	1	2	1	1	2	1	1	2	0	4.98976	4.7172
2210	1999	1786.16	168.11	2	6	2	3	1	3	3	1	1	2	2	1	3	0	8.35934	6.61104
2212	1999	6410.94	603.383	2	11	1	2	1	3	3	1	1	1	2	2	1	0	3.88072	3.87821
2213	1999	6724.76	632.919	1	6	1	2	1	1	2	1	1	2	1	2	2	1	4.38815	4.7172
2217	1999	49745.2	4681.9	1	9	1	1	3	5	2	5	3	2	2	2	1	0	3.30638	3.87821
2222	1999	49478.2	4656.78	2	2	1	2	3	5	3	1	1	1	2	2	2	0	4.15764	3.87821
2225	1999	2045.13	192.483	1	6	2	3	1	1	3	1	1	1	1	2	2	1	6.02837	6.61104
2231	1999	42094.1	3961.8	2	2	1	2	3	1	2	1	1	1	2	2	2	0	4.79514	4.7172
2232	1999	40149	3778.73	1	9	2	1	3	5	2	5	1	2	2	2	1	0	4.36087	4.7172
2236	1999	44030.3	4144.03	1	1	2	1	3	3	2	1	1	2	2	2	1	0	3.98926	3.87821
2237	1999	41769.9	3931.28	2	11	2	1	3	3	1	1	3	3	2	2	3	0	6.15365	6.61104
2238	1999	13445.6	1265.47	1	7	1	1	4	1	2	5	1	2	2	2	1	0	2.7443	3.87821
2239	1999	60847.7	5726.84	2	12	2	1	3	5	1	2	3	2	2	1	1	0	4.1264	3.87821
2242	1999	48199.4	4536.42	2	1	2	1	3	5	3	1	1	1	2	2	3	0	6.60314	6.61104
2245	1999	43634.4	4106.77	1	10	2	1	3	1	2	1	3	2	2	2	3	0	5.9967	6.61104
2247	1999	42669.2	4015.93	2	2	2	2	3	3	2	1	1	1	2	2	1	0	3.94539	3.87821
2248	1999	1499.18	141.099	2	6	2	3	1	1	3	5	1	2	2	2	1	0	4.23238	3.87821
2249	1999	13406.1	1261.76	1	3	1	1	1	3	1	5	1	2	2	2	3	0	6.05275	6.61104
2250	1999	37958.2	3572.53	2	7	1	1	2	5	2	1	1	2	2	2	2	0	4.28249	3.87821
2255	1999	56710	5337.41	2	8	2	1	3	5	2	5	3	2	2	1	2	0	4.73856	4.7172
2258	1999	36595	3444.24	1	1	2	1	3	5	3	5	1	2	2	2	1	0	3.93638	3.87821
2264	1999	8357.19	786.559	2	12	1	1	1	1	1	5	3	1	2	2	1	0	3.49668	3.87821
2273	1999	7977.9	750.861	2	8	1	1	1	1	1	1	3	2	2	2	2	0	4.53103	4.7172
2275	1999	7751.1	729.515	2	7	2	3	4	5	3	2	1	1	2	1	2	0	5.72272	5.45309
2276	1999	38938	3664.75	2	1	1	1	3	3	2	1	3	2	2	2	2	0	4.45397	4.7172
2277	1999	9132.69	859.547	2	9	1	2	3	3	1	5	1	2	2	2	2	0	4.43098	4.7172
2278	1999	14066.1	1323.87	1	4	1	1	1	3	1	1	1	2	2	2	3	0	7.25067	6.61104
2280	1999	9928.33	934.431	2	7	2	2	2	1	2	2	1	1	1	2	3	0	5.84701	5.45309
2291	1999	30810.8	2899.84	2	9	1	1	3	5	3	2	3	2	2	2	1	0	3.92093	3.87821
2297	1999	40321.7	3794.98	2	6	2	2	3	5	3	2	3	3	2	2	2	0	4.90925	4.7172
2304	1999	58094.6	5467.72	2	2	1	1	3	1	3	2	1	1	2	1	3	0	8.95479	6.61104
2307	1999	1541.06	145.04	1	4	1	3	1	1	1	1	1	1	2	1	2	1	5.79279	5.45309
2315	1999	16968	1596.99	1	9	1	1	4	1	1	1	1	2	2	1	2	0	4.35464	4.7172
2317	1999	46965.5	4420.28	1	11	1	1	5	1	1	2	3	2	1	1	3	0	5.20371	5.45309
2319	1999	5296.33	498.478	2	3	1	2	1	3	3	1	1	2	2	2	2	0	4.22414	3.87821
2326	1999	39246.7	3693.8	2	1	2	2	3	3	3	1	1	2	2	1	2	1	4.45011	4.7172
2328	1999	11304.6	1063.96	2	9	2	1	2	5	3	5	3	2	2	2	1	0	4.12738	3.87821
2329	1999	15573.8	1465.77	2	4	2	1	4	1	2	2	1	2	2	2	2	0	4.5814	4.7172
2331	1999	25421.2	2392.58	2	3	1	3	3	3	3	1	3	2	1	2	1	0	4.48035	4.7172
2332	1999	15079	1419.2	2	12	1	1	4	5	2	5	1	2	2	1	3	0	6.09938	6.61104
2335	1999	4985.7	469.243	1	10	2	2	1	3	3	1	1	2	2	2	1	0	4.84439	4.7172
2336	1999	27091.7	2549.81	1	8	2	3	3	3	3	1	1	2	2	1	1	1	5.13009	5.45309
2344	1999	1460.42	137.451	1	4	1	3	1	1	1	2	1	2	2	2	2	0	4.54384	4.7172
2347	1999	39761.9	3742.3	2	1	2	2	3	5	3	1	1	2	2	2	2	0	5.05043	4.7172
2349	1999	12665	1192	1	7	1	3	5	5	1	2	3	1	2	2	2	0	4.78578	4.7172
2357	1999	26953.8	2536.82	1	4	1	1	1	3	2	1	1	1	2	2	2	0	4.56407	4.7172
2362	1999	39447.7	3712.73	1	8	1	1	5	5	3	5	1	2	2	2	1	0	3.99858	3.87821
2366	1999	20631.3	1941.77	2	5	1	3	3	1	3	1	1	2	2	2	2	0	5.59348	5.45309
2373	1999	23151.1	2178.93	2	6	2	2	3	5	2	1	1	1	1	2	3	1	6.2105	6.61104
2375	1999	49153.1	4626.17	2	8	2	2	3	5	2	2	1	3	2	2	1	0	3.54913	3.87821
2388	1999	35499.6	3341.14	2	5	2	1	3	3	2	1	3	2	2	2	3	0	4.78828	4.7172
2392	1999	44408.2	4179.6	2	8	2	2	3	1	2	1	1	1	2	1	3	0	6.97085	6.61104
2395	1999	19362.7	1822.38	2	7	2	3	2	3	2	1	1	2	2	1	2	0	5.69471	5.45309
2399	1999	33665.3	3168.5	2	6	2	2	2	3	1	1	1	2	2	2	1	0	4.9514	4.7172
2405	1999	47829.7	4501.62	2	8	2	2	5	5	3	1	1	2	2	2	1	0	4.41259	4.7172
2407	1999	11847.4	1115.05	2	4	1	1	4	5	2	2	3	2	2	2	1	0	4.03727	3.87821
2412	1999	5933.06	558.405	1	4	2	2	1	1	2	1	3	2	2	1	2	1	7.45723	6.61104
2418	1999	38035.9	3579.85	2	6	2	2	5	5	3	1	1	1	1	1	2	1	6.09342	6.61104
2423	1999	17031.1	1602.93	1	8	1	3	3	3	3	1	1	1	2	2	1	0	4.11554	3.87821
2429	1999	11078.4	1042.68	2	7	1	2	4	5	3	1	3	2	2	1	1	0	3.38243	3.87821
2432	1999	2949.94	277.641	1	4	2	3	1	3	2	1	1	2	2	1	3	0	6.3955	6.61104
2441	1999	29895.3	2813.67	3	1	1	2	3	5	3	1	1	2	2	2	1	0	3.74823	3.87821
2443	1999	41712.3	3925.86	2	8	2	1	3	5	3	1	1	2	2	2	1	0	3.85663	3.87821
2445	1999	5002.7	470.843	2	6	1	2	1	1	1	1	3	2	2	2	1	0	4.49955	4.7172
2447	1999	61168.4	5757.02	2	10	1	2	5	1	1	1	3	2	2	2	2	0	4.61188	4.7172
2449	1999	8666.06	815.629	2	2	2	1	1	5	1	1	1	2	2	2	3	0	5.95481	6.61104
2450	1999	8096.72	762.045	2	9	1	2	4	1	2	1	1	1	2	2	2	0	4.0636	3.87821
2451	1999	4193.35	394.668	1	13	2	2	1	1	1	2	1	1	2	2	3	0	8.346	6.61104
2454	1999	5664.25	533.105	2	2	1	2	1	5	2	1	1	2	2	2	1	0	3.3919	3.87821
2455	1999	25436.8	2394.05	2	9	1	1	2	1	1	5	3	2	2	2	1	0	3.51802	3.87821
2457	1999	10394.8	978.337	2	12	1	1	1	5	2	5	1	2	2	2	1	0	4.4028	4.7172
2458	1999	2836.18	266.935	1	6	2	3	1	1	2	1	1	2	2	2	2	0	5.48589	5.45309
2472	1999	58982.5	5551.29	2	8	1	1	2	3	3	1	3	2	2	2	2	0	4.98152	4.7172
2473	1999	61425.9	5781.26	2	1	2	3	3	3	1	1	1	1	2	1	2	0	7.30234	6.61104
2476	1999	17638	1660.05	2	4	1	2	2	1	1	1	1	1	1	2	2	0	4.9155	4.7172
2477	1999	15176.3	1428.36	2	5	2	2	4	5	3	5	1	2	1	2	3	0	5.68943	5.45309
2483	1999	8451.83	795.467	2	9	2	2	4	3	2	5	3	1	2	1	3	0	6.5599	6.61104
2484	1999	43456.1	4089.98	2	6	2	1	5	3	3	5	1	2	2	2	1	0	3.95237	3.87821
2488	1999	3270.49	307.81	2	10	1	3	1	1	1	1	1	2	2	1	1	0	5.46272	5.45309
2491	1999	9848.51	926.918	2	6	1	3	3	3	2	2	3	2	2	2	2	1	4.95352	4.7172
2494	1999	13081.2	1231.17	1	7	1	1	4	3	1	5	3	2	2	2	1	0	3.11602	3.87821
2495	1999	10628.1	1000.3	2	2	1	1	1	1	1	1	1	2	2	2	2	0	4.98152	4.7172
2500	1999	25552.8	2404.97	1	11	2	2	3	1	2	2	1	1	2	1	3	0	8.44929	6.61104
2504	1999	9116.3	858.005	2	3	2	1	1	1	1	1	1	1	2	2	2	0	5.42694	5.45309
2505	1999	1490.41	140.274	1	3	1	3	1	1	1	1	1	1	2	2	1	0	4.19521	3.87821
2508	1999	16079.9	1513.41	2	8	2	1	4	5	2	5	1	2	2	2	3	0	5.32253	5.45309
2517	1999	3912.73	368.257	2	10	2	3	1	1	1	1	1	1	1	2	1	1	5.14008	5.45309
2520	1999	10118.9	952.371	1	4	2	1	1	3	1	1	1	2	2	2	2	0	5.36487	5.45309
2522	1999	33337.1	3137.61	2	8	1	1	5	5	3	5	1	2	2	2	1	0	4.27658	3.87821
2524	1999	19729	1856.85	2	10	2	2	4	1	2	2	1	2	2	1	3	0	7.76825	6.61104
2528	1999	13521.4	1272.61	1	3	1	3	3	3	2	1	1	3	2	2	3	0	6.3458	6.61104
2548	1999	25949.7	2442.32	1	9	2	3	3	1	1	1	1	1	2	2	3	1	7.97861	6.61104
2550	1999	11130.5	1047.58	1	13	1	1	1	5	2	1	1	2	2	2	1	0	4.25201	3.87821
2552	1999	59944.7	5641.86	1	8	2	1	5	5	1	1	1	1	2	1	3	0	7.87511	6.61104
2553	1999	50130.7	4718.18	2	12	1	2	3	1	3	1	1	2	2	2	1	0	4.32505	3.87821
2560	1999	42750.1	4023.54	1	5	1	2	3	5	3	1	1	2	2	1	2	0	3.62067	3.87821
2574	1999	12459.5	1172.66	2	9	2	1	2	5	2	1	3	2	2	1	3	0	6.07248	6.61104
2579	1999	60286.2	5673.99	3	1	1	2	3	3	3	1	1	2	2	2	2	0	5.13026	5.45309
2586	1999	19085.5	1796.28	2	10	1	1	4	3	2	5	1	2	2	2	1	0	2.68232	3.87821
2591	1999	8383.07	788.995	2	13	2	1	1	1	1	1	1	1	2	2	2	0	5.22611	5.45309
2597	1999	18980.6	1786.41	2	5	2	1	4	5	3	2	1	2	2	2	1	0	4.26785	3.87821
2599	1999	1474.33	138.76	2	3	2	3	1	1	2	2	1	1	2	2	1	0	7.43194	6.61104
2601	1999	10929.5	1028.66	1	7	1	2	4	1	2	2	3	2	2	2	1	0	4.09381	3.87821
2605	1999	8188.36	770.669	1	13	2	3	4	1	2	2	1	1	2	1	1	0	3.49162	3.87821
2609	1999	24798.8	2334.01	2	11	2	3	3	1	2	1	1	1	2	1	2	0	5.21559	5.45309
2612	1999	31228.5	2939.15	2	4	1	1	3	5	2	5	1	2	2	2	1	0	3.66684	3.87821
2615	1999	18240.2	1716.72	2	1	1	3	3	1	2	1	1	2	2	1	2	0	4.80914	4.7172
2617	1999	21372.9	2011.57	2	13	2	3	5	1	1	1	1	1	1	2	1	0	5.58717	5.45309
2620	1999	17876.9	1682.53	2	1	1	3	3	1	2	1	1	2	1	1	2	0	5.0363	4.7172
2621	1999	45297.7	4263.31	2	5	1	1	3	5	3	5	1	2	2	1	3	0	4.84668	4.7172
2625	1999	33860.4	3186.86	1	7	2	2	3	5	3	2	1	2	2	1	1	0	3.50405	3.87821
2630	1999	6360.61	598.646	1	5	1	2	1	3	1	2	3	1	1	2	1	1	4.32722	3.87821
2633	1999	4677.08	440.196	2	7	1	2	1	1	2	1	1	3	2	2	1	0	5.07106	4.7172
2636	1999	6454.2	607.454	1	6	1	2	1	1	1	2	1	2	2	1	3	0	5.68385	5.45309
2644	1999	36675.2	3451.78	2	2	2	1	3	5	2	1	1	2	2	2	3	0	5.66435	5.45309
2645	1999	20585.1	1937.42	2	7	1	3	2	5	1	1	1	2	2	2	2	0	4.88053	4.7172
2654	1999	16593.6	1561.75	2	12	2	1	4	5	3	1	1	1	2	2	2	0	5.38677	5.45309
2658	1999	44535.9	4191.61	1	1	2	2	3	5	1	2	1	1	2	1	2	0	5.0652	4.7172
2661	1999	49955.9	4701.73	1	1	1	1	3	3	3	5	3	2	1	2	3	0	7.31279	6.61104
2663	1999	57663.5	5427.15	1	11	1	1	3	3	2	1	1	1	2	1	3	0	4.97554	4.7172
2669	1999	22469.3	2114.76	1	1	1	2	5	1	1	1	1	1	2	2	3	1	5.42523	5.45309
2671	1999	10554.1	993.327	2	6	1	1	1	3	2	1	1	2	2	2	3	0	8.18465	6.61104
2672	1999	18021.5	1696.14	2	11	1	1	4	3	3	5	1	2	2	2	3	0	5.92947	6.61104
2678	1999	6045.8	569.016	2	9	2	3	4	1	2	1	1	3	2	1	2	0	6.03564	6.61104
2680	1999	45804.9	4311.05	2	6	1	1	5	5	2	1	3	2	2	2	1	0	3.17835	3.87821
2685	1999	55590.4	5232.04	2	2	1	1	3	5	3	5	3	1	2	2	1	0	4.12142	3.87821
2696	1999	7488.25	704.777	2	5	2	3	4	5	2	2	1	2	2	1	2	1	6.26679	6.61104
2697	1999	60847.7	5726.84	1	11	2	1	3	5	1	1	3	2	2	2	3	0	6.14083	6.61104
2699	1999	43071.8	4053.82	1	11	2	2	3	3	1	2	1	2	2	2	1	0	3.99035	3.87821
2700	1999	31096.9	2926.77	3	1	2	3	3	3	2	2	1	2	2	1	1	1	4.88036	4.7172
2702	1999	28796.2	2710.23	1	12	1	3	3	5	2	1	1	1	2	1	2	0	4.83301	4.7172
2705	1999	12029.2	1132.16	1	12	1	1	1	3	2	1	1	2	2	2	3	0	5.31946	5.45309
2709	1999	2919.22	274.75	2	10	1	3	1	5	3	1	1	2	2	1	2	0	5.16048	5.45309
2711	1999	2656.05	249.981	1	4	2	3	1	5	3	1	1	1	1	1	3	1	5.97287	6.61104
2714	1999	1030.82	97.018	2	6	1	3	1	1	1	1	3	2	2	2	2	0	4.84955	4.7172
2716	1999	51157.5	4814.82	1	11	1	1	3	5	1	5	1	2	2	2	1	0	4.03322	3.87821
2734	1999	57401.8	5402.52	1	11	2	1	3	3	3	1	3	2	2	2	1	0	4.59354	4.7172
2753	1999	23518.3	2213.48	2	10	1	1	4	5	1	5	1	2	2	2	1	0	3.61791	3.87821
2754	1999	20001.7	1882.51	2	7	1	3	2	1	1	2	1	2	2	2	2	0	4.40617	4.7172
2758	1999	24539	2309.55	1	9	1	3	3	3	2	1	1	1	1	2	2	0	4.98818	4.7172
2759	1999	44792.5	4215.76	2	12	2	1	3	5	3	1	3	1	2	2	1	0	3.24931	3.87821
2766	1999	10321.6	971.444	1	12	2	1	1	5	2	1	1	2	2	2	2	0	4.98732	4.7172
2769	1999	1453.32	136.783	1	12	1	3	1	1	2	1	1	2	2	1	2	0	5.07733	5.45309
2771	1999	54522.7	5131.55	1	8	1	1	3	5	2	5	3	3	2	2	1	0	3.82518	3.87821
2777	1999	46265.4	4354.39	1	5	2	2	3	5	2	1	1	2	2	1	2	0	5.54753	5.45309
2782	1999	13809.9	1299.76	2	12	1	1	4	1	1	1	1	2	2	2	3	0	5.17143	5.45309
2788	1999	7977.9	750.861	2	8	1	1	1	1	1	1	3	2	2	1	2	0	5.43444	5.45309
2790	1999	11264.2	1060.16	2	7	2	2	4	5	1	1	1	1	2	2	3	0	7.19643	6.61104
2791	1999	11437.7	1076.49	1	2	2	3	4	1	2	1	1	1	1	1	3	1	7.85051	6.61104
2794	1999	15605.2	1468.72	2	8	1	1	4	5	2	5	1	1	2	2	2	0	4.13985	3.87821
2807	1999	17587	1655.25	2	9	1	1	3	5	1	5	3	2	2	2	1	0	4.06633	3.87821
2810	1999	48294.8	4545.39	2	6	2	2	3	5	3	1	1	2	2	2	2	0	4.51546	4.7172
2814	1999	8702.82	819.089	2	6	2	1	1	5	3	5	1	2	2	2	3	0	6.81286	6.61104
2815	1999	46281.5	4355.91	2	6	2	1	3	1	3	1	1	2	2	2	1	0	3.16042	3.87821
2816	1999	2510.85	236.315	1	4	1	3	1	1	3	1	1	1	1	1	1	0	4.49772	4.7172
2819	1999	26946.1	2536.1	2	1	2	3	3	3	1	1	1	1	2	1	3	0	6.12952	6.61104
2820	1999	42641	4013.27	2	7	1	2	2	3	3	5	1	2	1	2	3	0	5.22496	5.45309
2821	1999	5604.77	527.508	2	2	1	2	1	1	2	1	1	2	2	2	2	0	4.4479	4.7172
2822	1999	6438.15	605.944	2	2	1	2	1	1	2	1	1	2	2	2	2	0	5.42669	5.45309
2825	1999	51563.4	4853.03	1	11	2	3	3	3	1	2	1	1	2	2	3	0	6.75539	6.61104
2830	1999	6312.35	594.104	2	7	2	3	4	3	2	2	1	1	1	2	2	1	5.16471	5.45309
2841	1999	46418.7	4368.82	2	1	1	1	3	3	2	1	1	2	1	2	3	0	5.54453	5.45309
2843	1999	53588.2	5043.59	2	11	2	1	3	5	3	1	1	1	2	2	1	0	4.5552	4.7172
2855	1999	25115.9	2363.85	2	12	2	3	3	5	2	2	1	1	2	2	1	0	3.74401	3.87821
2857	1999	30420.2	2863.08	2	7	1	1	2	3	2	1	3	2	2	2	1	0	3.69347	3.87821
2859	1999	28739.5	2704.89	3	1	2	1	3	5	3	5	3	2	2	2	3	0	5.84855	5.45309
2862	1999	23162.1	2179.96	1	10	2	2	3	1	1	2	1	1	2	2	3	1	5.89189	5.45309
2884	1999	2531.05	238.216	2	3	1	3	1	1	1	1	1	1	2	1	2	0	5.49803	5.45309
2890	1999	48673.9	4581.08	2	3	2	1	3	5	2	5	1	2	2	2	2	0	4.86815	4.7172
2895	1999	1129.35	106.292	1	13	2	3	1	3	2	1	1	1	1	1	1	1	5.61505	5.45309
2897	1999	23383.1	2200.76	2	10	1	3	2	1	2	1	1	1	1	2	2	0	5.59175	5.45309
2898	1999	76677.5	7216.71	1	2	2	1	2	5	1	2	3	2	2	2	2	0	4.99158	4.7172
2904	1999	37656.8	3544.17	2	12	1	1	3	5	3	1	1	2	2	2	1	0	3.20478	3.87821
2907	1999	5459.46	513.831	1	12	2	2	1	1	2	1	1	2	2	2	1	0	5.08468	5.45309
2912	1999	23315.1	2194.37	1	12	1	3	5	3	2	1	1	2	2	1	1	0	4.88149	4.7172
2921	1999	23572.7	2218.6	2	9	2	1	5	5	3	5	1	2	2	2	1	0	3.68928	3.87821
2925	1999	8490.82	799.136	2	1	1	3	3	3	2	1	1	2	2	1	2	1	5.86077	5.45309
2933	1999	24983.7	2351.41	3	1	1	1	2	1	2	5	1	1	2	1	3	0	5.05114	4.7172
2934	1999	4628.58	435.631	1	12	2	2	1	5	2	2	1	1	2	2	2	0	6.76569	6.61104
2936	1999	25515.7	2401.47	1	10	1	3	3	5	2	1	1	1	2	2	2	0	4.77199	4.7172
2937	1999	38938	3664.75	2	1	1	1	3	5	3	1	1	2	2	2	1	0	4.06633	3.87821
2938	1999	2667.75	251.082	1	4	1	3	1	1	1	1	1	1	2	1	2	0	6.08837	6.61104
2939	1999	17321.2	1630.23	2	5	2	1	4	5	1	5	1	1	2	2	1	0	4.30634	3.87821
2941	1999	19591.9	1843.94	2	2	2	1	4	3	2	2	1	2	2	2	3	0	6.07848	6.61104
2946	1999	48305.9	4546.43	2	1	1	1	3	5	2	5	1	2	2	2	1	0	3.31374	3.87821
2948	1999	4413.31	415.371	2	7	1	3	4	1	2	1	1	1	2	1	3	1	5.59415	5.45309
2951	1999	39707.8	3737.2	2	1	1	1	3	3	2	1	3	2	2	2	1	0	3.49738	3.87821
2953	1999	37958.2	3572.53	2	7	1	1	2	3	2	1	1	3	2	2	1	0	4.04323	3.87821
2956	1999	46956.1	4419.4	2	1	2	1	3	3	1	1	1	2	2	2	1	0	4.1563	3.87821
2962	1999	2417.9	227.567	1	4	1	3	1	1	1	1	1	2	2	2	1	1	4.95486	4.7172
2973	1999	9981.42	939.427	2	9	1	3	2	1	1	2	1	1	2	2	2	0	5.12574	5.45309
2977	1999	1682.62	158.365	2	5	2	3	1	1	2	1	1	2	1	2	2	0	6.19679	6.61104
2984	1999	8641.1	813.28	1	11	1	2	4	5	2	2	1	2	2	2	1	0	4.46874	4.7172
2987	1999	26151	2461.27	1	1	1	3	3	1	1	1	1	2	2	2	3	0	6.00885	6.61104
2990	1999	4677.08	440.196	2	7	1	2	1	1	1	2	3	2	2	2	1	0	4.41203	4.7172
2991	1999	9520.7	896.066	2	8	1	1	1	3	2	5	1	1	2	2	1	0	4.5919	4.7172
2992	1999	31585.3	2972.74	1	7	1	2	5	5	3	1	1	1	2	2	3	0	4.87533	4.7172
2993	1999	49116.7	4622.75	1	11	1	2	2	5	3	2	1	2	2	2	1	0	3.83713	3.87821
3000	1999	36495.5	3434.87	3	1	1	1	3	5	3	1	1	2	2	2	1	0	3.2932	3.87821
3006	1999	41118.8	3870.01	1	9	1	1	3	5	2	5	1	2	2	2	3	0	4.61272	4.7172
3008	1999	1929.81	181.629	1	12	2	3	1	5	1	2	1	1	2	1	3	0	5.7191	5.45309
3013	1999	1575.21	148.255	2	6	2	3	1	1	1	2	1	1	1	2	2	0	6.58586	6.61104
3018	1999	36627.4	3447.29	2	1	1	2	3	5	3	1	1	2	2	2	3	0	5.84776	5.45309
3020	1999	12843.5	1208.8	1	12	1	1	1	1	2	1	3	2	2	2	2	0	4.78979	4.7172
3026	1999	103831	9772.35	1	11	2	1	2	5	1	2	1	2	2	2	3	0	6.96063	6.61104
3029	1999	26351.9	2480.18	1	1	1	1	3	1	1	5	3	3	2	1	1	0	4.00455	3.87821
3037	1999	44488.2	4187.12	1	5	1	2	3	5	3	1	1	2	2	2	2	0	4.61382	4.7172
3040	1999	35006.5	3294.73	2	6	2	1	3	3	3	5	3	1	2	2	3	0	7.72271	6.61104
3055	1999	18878.9	1776.84	2	11	2	2	4	5	1	1	1	2	2	2	1	0	4.78464	4.7172
3062	1999	16929.6	1593.37	2	12	2	1	4	5	3	5	1	2	2	2	3	0	6.29898	6.61104
3074	1999	13038.5	1227.16	2	2	1	1	1	5	2	1	1	1	2	2	3	0	5.99886	6.61104
3080	1999	6704.61	631.023	1	12	1	2	1	5	3	1	1	2	2	2	2	0	4.75776	4.7172
3085	1999	2435.05	229.181	2	6	1	3	1	3	2	1	1	2	2	1	3	0	6.15006	6.61104
3087	1999	15896.9	1496.18	2	8	2	1	4	5	2	5	1	2	2	1	3	0	8.71023	6.61104
3095	1999	1460.42	137.451	1	4	1	3	1	1	1	1	1	1	2	1	3	0	7.74077	6.61104
3097	1999	36595	3444.24	2	1	2	1	3	5	1	5	1	2	2	2	2	0	5.58045	5.45309
3108	1999	61168.4	5757.02	2	10	1	2	2	5	2	1	1	2	2	1	2	0	5.24338	5.45309
3116	1999	6454.2	607.454	1	6	1	2	1	1	1	1	1	1	2	2	2	0	6.05734	6.61104
3124	1999	7456.01	701.742	2	4	1	3	3	1	1	1	1	2	2	2	1	0	4.65716	4.7172
3132	1999	11080.5	1042.87	3	1	1	1	4	1	2	1	3	2	2	2	1	0	2.63737	3.87821
3134	1999	25392.7	2389.9	2	1	1	3	3	5	2	2	1	1	2	1	1	1	4.44275	4.7172
3135	1999	21697.2	2042.09	1	6	1	3	3	1	2	1	1	1	2	2	1	1	5.46849	5.45309
3140	1999	38939.3	3664.88	3	1	1	1	3	5	3	1	1	2	2	2	3	0	5.47146	5.45309
3141	1999	20447.4	1924.46	2	7	1	3	2	1	2	2	1	2	2	2	2	0	5.29667	5.45309
3143	1999	18062.1	1699.97	1	6	2	2	4	1	2	2	1	1	2	1	3	0	7.41321	6.61104
3144	1999	18233.5	1716.09	1	10	2	1	4	3	2	1	1	1	2	2	3	0	7.21611	6.61104
3146	1999	5866.01	552.095	2	6	1	2	1	1	2	1	3	2	2	2	2	0	4.94455	4.7172
3162	1999	60341	5679.15	1	6	1	2	3	3	3	1	1	2	2	1	3	0	5.04557	4.7172
3172	1999	8873.92	835.193	2	6	1	1	1	1	1	1	1	1	2	2	1	0	3.95468	3.87821
3173	1999	25540.6	2403.82	1	1	1	3	3	3	2	1	1	1	2	2	3	0	5.41525	5.45309
3180	1999	28286	2662.22	2	9	1	1	2	5	1	1	1	2	2	2	2	0	4.59003	4.7172
3185	1999	59969.6	5644.2	2	8	2	2	3	3	2	1	1	2	2	2	3	0	5.27776	5.45309
3190	1999	32159.3	3026.75	2	10	2	3	3	1	2	2	1	2	2	2	3	0	9.25592	6.61104
3192	1999	37317.6	3512.25	2	12	2	2	3	3	3	1	3	2	2	2	1	0	4.42	4.7172
3193	1999	23678.5	2228.57	2	1	2	3	3	3	2	1	1	1	2	1	2	0	5.04334	4.7172
3194	1999	53606.9	5045.35	1	1	1	2	3	1	3	1	3	1	2	2	1	0	3.63459	3.87821
3197	1999	44951.6	4230.74	3	1	2	2	3	5	3	1	1	2	2	1	1	0	4.31879	3.87821
3205	1999	22969.7	2161.86	2	5	2	3	3	3	3	1	1	2	2	2	1	1	4.20659	3.87821
3206	1999	52753.5	4965.04	1	1	2	2	3	3	3	1	1	1	2	2	3	0	6.61845	6.61104
3210	1999	29378	2764.99	2	11	2	3	3	5	3	1	1	3	2	2	2	0	4.9497	4.7172
3216	1999	19761.2	1859.88	2	10	2	2	4	5	3	1	3	1	2	2	2	0	4.35144	4.7172
3222	1999	39707.1	3737.14	3	1	2	2	3	5	3	1	1	2	2	2	1	0	3.64973	3.87821
3223	1999	31363.8	2951.89	3	1	2	2	3	5	3	1	1	2	2	1	3	0	6.536	6.61104
3225	1999	51344.2	4832.39	1	11	1	1	3	3	1	5	3	2	2	2	1	0	4.81165	4.7172
3229	1999	12505.1	1176.95	1	3	2	1	1	1	1	2	3	2	1	1	3	0	8.99367	6.61104
3230	1999	23597.8	2220.97	2	12	1	3	3	5	3	2	3	2	2	2	1	0	4.43417	4.7172
3231	1999	12709.1	1196.15	2	4	1	2	4	5	3	1	1	1	2	2	2	0	5.29202	5.45309
3232	1999	11573.8	1089.3	2	9	2	1	4	3	1	2	3	2	2	2	2	0	4.73401	4.7172
3233	1999	15767.3	1483.98	1	6	2	2	4	1	1	5	1	1	1	1	3	0	8.33493	6.61104
3234	1999	25392.7	2389.9	2	1	1	3	3	3	3	1	1	2	2	2	3	0	6.57485	6.61104
3243	1999	3966.82	373.348	2	6	2	2	1	5	1	2	3	2	2	2	2	0	5.28253	5.45309
3245	1999	20264.6	1907.25	2	12	2	2	4	3	2	5	1	1	1	1	3	0	6.38967	6.61104
3246	1999	18754	1765.08	2	1	1	3	3	3	2	2	1	1	2	2	1	1	3.95443	3.87821
3251	1999	33041.9	3109.82	1	7	1	1	3	5	2	5	3	3	2	2	2	0	4.27022	3.87821
3258	1999	1379	129.788	2	13	2	3	1	1	1	2	1	2	2	2	3	1	8.18163	6.61104
3262	1999	13718.1	1291.11	2	7	2	2	4	5	3	1	1	1	2	2	1	0	4.0678	3.87821
3263	1999	22558.3	2123.13	1	4	1	1	1	5	2	1	1	2	2	1	3	0	6.16268	6.61104
3264	1999	48570.9	4571.38	2	12	2	2	3	5	3	1	1	2	2	2	1	0	3.95554	3.87821
3272	1999	11573.8	1089.3	2	9	2	1	4	5	2	2	3	2	2	2	1	0	4.17015	3.87821
3275	1999	2729.17	256.863	1	4	2	3	1	3	3	1	1	1	2	2	2	0	5.43644	5.45309
3279	1999	10876.9	1023.71	1	7	1	2	4	1	3	1	3	2	2	2	2	0	3.89578	3.87821
3281	1999	1410.85	132.786	1	4	1	3	1	1	1	1	1	1	2	2	3	0	8.1686	6.61104
3289	1999	37921.5	3569.08	2	4	2	1	2	3	1	2	1	2	2	1	1	0	4.32086	3.87821
3292	1999	21774	2049.32	1	1	1	3	3	5	3	1	1	2	2	1	2	1	5.75995	5.45309
3293	1999	7556.96	711.243	2	4	2	3	4	1	2	5	1	2	2	1	3	1	6.85133	6.61104
3296	1999	7768	731.106	2	12	2	3	4	1	2	1	1	1	2	2	2	0	5.417	5.45309
3298	1999	7692.94	724.042	1	3	1	2	1	1	2	5	3	3	2	2	1	0	3.86249	3.87821
3305	1999	25395.9	2390.2	1	1	2	3	3	3	2	1	1	1	2	1	3	1	7.18196	6.61104
3316	1999	31836.6	2996.38	1	7	2	1	3	5	1	5	1	2	2	2	1	0	3.65555	3.87821
3317	1999	35647.4	3355.04	1	10	2	1	3	5	2	1	3	1	2	2	2	0	5.05276	4.7172
3318	1999	12985.4	1222.16	1	13	2	1	4	3	1	5	3	2	2	2	1	0	4.43779	4.7172
3323	1999	13866.9	1305.12	1	7	1	1	4	1	3	1	1	1	2	2	1	0	3.23457	3.87821
3326	1999	30333.9	2854.96	1	1	2	2	3	3	1	1	1	2	2	2	1	0	4.3835	4.7172
3327	1999	48370.6	4552.52	1	11	1	1	3	5	1	5	3	3	2	2	2	0	4.14195	3.87821
3332	1999	60341	5679.15	1	5	1	2	3	5	2	1	1	2	2	2	3	0	5.4371	5.45309
3333	1999	14236.6	1339.91	1	1	2	3	3	5	2	2	1	1	2	1	3	0	6.63059	6.61104
3339	1999	40354.7	3798.09	2	12	2	1	3	5	2	1	1	2	2	2	1	0	3.86708	3.87821
3344	1999	9230.15	868.72	3	1	1	3	5	3	1	1	1	1	2	2	2	0	5.62013	5.45309
3350	1999	3691.63	347.448	2	9	1	3	4	1	2	1	1	2	1	1	2	0	4.36637	4.7172
3355	1999	53914.5	5074.31	2	1	2	2	3	3	2	1	1	1	2	1	3	0	6.98851	6.61104
3357	1999	6686.85	629.35	1	7	2	2	3	5	3	1	1	2	2	2	1	0	4.92695	4.7172
3358	1999	43895.4	4131.33	1	9	1	2	3	5	3	1	1	2	2	2	2	1	4.69461	4.7172
3362	1999	36472.5	3432.71	2	12	2	2	3	5	3	1	3	1	2	2	2	0	5.16048	5.45309
3366	1999	8127.35	764.927	1	9	2	3	4	3	2	2	1	2	1	1	2	0	5.77249	5.45309
3368	1999	9741.98	916.893	2	8	1	1	1	1	2	1	3	2	2	2	1	0	4.13316	3.87821
3370	1999	5127.74	482.611	2	9	1	3	3	1	2	2	1	2	2	2	1	0	5.84493	5.45309
3372	1999	1332.71	125.432	1	6	1	3	1	3	2	1	1	2	2	2	1	0	5.16664	5.45309
3382	1999	2255.48	212.28	2	6	1	3	1	1	2	2	1	1	1	1	3	0	6.79154	6.61104
3387	1999	5826.94	548.418	1	3	2	2	1	1	1	1	1	2	2	2	3	0	5.77778	5.45309
3400	1999	33964.2	3196.63	1	9	2	3	3	3	2	1	1	1	2	2	1	1	4.25573	3.87821
3404	1999	41608.3	3916.08	2	11	2	1	3	5	3	1	1	2	2	2	1	0	4.06217	3.87821
3406	1999	36595	3444.24	1	9	2	1	3	5	2	1	1	2	2	2	3	0	6.09376	6.61104
3409	1999	7977.9	750.861	2	8	1	1	1	1	1	1	3	2	2	2	2	0	5.65277	5.45309
3410	1999	24614.3	2316.64	2	5	2	3	3	5	3	1	1	3	2	2	1	0	5.01959	4.7172
3412	1999	20630.8	1941.72	1	11	1	3	3	3	1	1	1	1	2	1	3	1	6.45001	6.61104
3415	1999	4415.14	415.543	2	5	2	2	1	1	1	2	3	2	1	2	3	1	8.07641	6.61104
3417	1999	7552.33	710.807	2	6	2	1	1	5	1	1	3	2	2	2	1	0	5.31794	5.45309
3432	1999	12333.1	1160.76	2	2	1	1	1	5	3	1	3	3	2	2	3	0	6.22038	6.61104
3436	1999	1878.58	176.807	2	2	2	3	1	1	2	2	1	1	2	2	3	0	7.34586	6.61104
3438	1999	13951	1313.04	1	4	1	2	1	5	3	1	1	2	2	2	2	0	4.81907	4.7172
3439	1999	36772.2	3460.91	1	10	2	1	3	5	3	1	1	2	2	2	1	0	3.71062	3.87821
3446	1999	11167.9	1051.09	1	9	1	2	4	5	2	2	3	2	2	1	2	0	3.87288	3.87821
3450	1999	1478.35	139.138	2	3	2	3	1	1	1	2	1	1	1	1	2	0	8.08125	6.61104
3455	1999	6908.33	650.196	2	9	1	3	2	1	1	1	1	1	2	1	3	0	6.64591	6.61104
3459	1999	42104.9	3962.81	2	7	2	2	2	1	1	5	1	2	2	2	3	0	6.37951	6.61104
3466	1999	21411.2	2015.17	2	1	1	3	3	3	1	1	3	2	2	2	2	0	5.85253	5.45309
3476	1999	8322.08	783.255	2	9	1	2	4	5	2	1	1	3	2	2	1	0	3.42594	3.87821
3478	1999	37271.1	3507.87	1	1	1	2	3	3	3	1	1	1	2	2	3	0	6.33229	6.61104
3479	1999	19520.1	1837.18	1	12	1	1	4	5	2	5	1	1	2	2	1	0	3.17195	3.87821
3481	1999	15093.9	1420.61	1	8	1	1	4	3	2	5	1	2	2	1	3	0	5.01173	4.7172
3482	1999	1747.75	164.495	1	3	2	3	1	1	1	2	1	1	2	2	2	0	5.02397	4.7172
3484	1999	33953.7	3195.64	3	1	1	1	3	3	2	5	1	2	2	1	3	0	4.62835	4.7172
3489	1999	1296.02	121.978	1	12	2	3	1	1	2	1	1	2	2	1	3	0	7.74851	6.61104
3492	1999	9173.33	863.372	1	8	1	3	3	5	3	1	1	2	2	2	1	0	4.91106	4.7172
3498	1999	11700.9	1101.27	2	8	1	2	4	1	2	1	1	2	2	2	3	0	5.21724	5.45309
3504	1999	7488.25	704.777	2	5	2	3	4	1	1	2	1	1	1	1	2	0	5.62203	5.45309
3513	1999	6119.35	575.939	1	4	2	2	1	1	2	1	1	2	2	2	1	0	4.83526	4.7172
3515	1999	15605.2	1468.72	2	8	1	1	4	5	1	5	3	2	2	2	1	0	3.03695	3.87821
3531	1999	45912.5	4321.18	1	7	2	2	3	3	3	1	1	2	2	2	1	0	4.13279	3.87821
3541	1999	40686	3829.27	3	1	1	2	3	5	3	1	1	1	2	2	3	1	5.64656	5.45309
3548	1999	1051.01	98.9183	2	6	1	3	1	5	2	1	1	2	1	1	1	1	3.79246	3.87821
3551	1999	11933.1	1123.11	1	4	1	2	1	1	1	1	1	2	2	2	2	0	5.63688	5.45309
3559	1999	1029.04	96.8508	2	3	1	3	1	1	1	5	1	3	2	2	3	0	6.78481	6.61104
3566	1999	5331.49	501.788	2	9	2	3	2	1	1	5	1	2	2	2	2	0	5.11662	5.45309
3567	1999	37772.4	3555.05	2	5	1	1	5	3	1	5	3	2	2	2	1	0	2.9952	3.87821
3572	1999	17532.7	1650.14	1	9	1	1	4	1	1	1	1	2	2	2	1	0	3.32999	3.87821
3575	1999	893.02	84.049	1	13	1	3	1	1	1	2	1	2	2	2	2	0	6.32875	6.61104
3581	1999	17602.5	1656.71	2	4	2	1	4	5	3	5	1	1	2	2	3	0	6.16372	6.61104
3588	1999	52969.1	4985.33	1	2	1	1	3	5	1	5	1	1	2	2	3	0	6.34282	6.61104
3592	1999	53943.7	5077.05	2	1	1	2	3	3	3	5	1	2	2	2	1	0	4.04331	3.87821
3597	1999	32058.1	3017.24	1	11	1	3	3	5	3	1	1	2	2	1	2	0	5.24486	5.45309
3606	1999	74368.3	6999.37	1	7	2	2	3	3	3	1	1	2	2	1	1	0	4.44586	4.7172
3614	1999	23984.9	2257.4	2	8	2	3	2	3	1	1	1	1	2	2	3	0	6.11799	6.61104
3625	1999	11068	1041.7	1	12	1	1	1	5	2	1	1	2	2	2	2	0	4.90778	4.7172
3626	1999	51775.8	4873.02	2	5	1	1	3	5	3	1	1	2	2	2	3	0	4.89919	4.7172
3631	1999	30753	2894.4	2	7	2	1	2	5	3	5	1	1	2	2	1	0	4.24332	3.87821
3633	1999	36595	3444.24	2	1	2	1	3	5	3	1	1	1	2	2	1	0	3.61555	3.87821
3635	1999	31160.8	2932.78	3	1	1	2	3	5	2	1	3	2	2	1	2	0	4.90574	4.7172
3637	1999	4999.91	470.58	2	13	1	3	4	1	1	2	1	1	2	2	2	0	5.61317	5.45309
3639	1999	13036	1226.92	1	11	1	1	1	5	1	5	3	3	2	2	1	0	3.76563	3.87821
3640	1999	14235.5	1339.81	2	4	2	1	4	3	2	1	1	2	2	2	2	0	4.67539	4.7172
3644	1999	16225.9	1527.14	2	1	1	1	4	3	3	5	3	2	2	2	1	0	3.06803	3.87821
3649	1999	39742	3740.42	1	12	1	2	3	5	2	1	1	2	2	2	2	0	4.66956	4.7172
3652	1999	22332.3	2101.86	2	8	1	3	3	3	3	1	1	1	2	1	3	0	6.21651	6.61104
3659	1999	31722.5	2985.65	1	5	2	1	3	5	2	1	3	2	2	2	1	0	4.56794	4.7172
3681	1999	11622.7	1093.9	2	8	1	2	4	5	2	1	1	1	2	2	2	0	4.20745	3.87821
3685	1999	12927	1216.66	2	4	1	1	4	5	3	2	1	2	2	2	2	0	4.38886	4.7172
3688	1999	17619.4	1658.3	1	9	1	1	4	3	2	1	1	2	2	2	1	0	4.21163	3.87821
3697	1999	51277.3	4826.1	1	6	1	1	3	3	3	5	1	2	2	2	1	0	3.57928	3.87821
3702	1999	40020.8	3766.67	2	12	2	2	3	1	3	2	3	2	2	2	1	0	4.81431	4.7172
3705	1999	12221.1	1150.22	2	7	1	1	4	5	1	5	1	2	2	2	1	0	3.20704	3.87821
3711	1999	1497.38	140.93	1	12	1	3	1	1	2	1	1	2	2	2	2	0	5.06347	4.7172
3721	1999	10833.6	1019.63	1	10	1	1	1	1	2	5	1	2	2	2	2	0	4.27123	3.87821
3729	1999	59552.2	5604.91	1	10	1	2	3	3	3	1	3	2	2	1	2	0	4.49586	4.7172
3730	1999	1202.3	113.158	2	3	2	3	1	1	3	2	1	1	2	2	3	0	8.24721	6.61104
3732	1999	9911.38	932.836	2	2	2	1	1	5	1	5	1	2	2	2	1	0	3.54152	3.87821
3740	1999	8095.91	761.968	2	9	1	2	2	1	1	1	1	2	2	2	2	0	5.01162	4.7172
3742	1999	15079	1419.2	2	7	1	1	4	1	2	5	1	1	2	2	3	0	6.11848	6.61104
3743	1999	2013.05	189.463	1	4	2	3	1	1	1	2	1	1	1	1	1	0	6.3648	6.61104
3747	1999	18393.8	1731.18	1	4	2	1	1	5	2	1	1	2	2	2	3	0	6.30378	6.61104
3748	1999	33414.3	3144.88	2	7	2	2	3	5	3	1	1	3	2	2	2	0	4.80855	4.7172
3751	1999	19801.9	1863.71	3	1	2	1	3	5	3	1	1	2	2	2	2	0	4.51827	4.7172
3757	1999	21930.7	2064.07	1	5	1	3	3	5	3	1	1	2	2	2	2	0	4.33345	3.87821
3760	1999	18980.6	1786.41	1	7	2	1	4	5	3	5	1	1	2	2	1	0	4.57395	4.7172
3769	1999	8800.68	828.3	1	9	2	3	4	3	2	2	3	3	2	1	3	1	7.77746	6.61104
3770	1999	43683	4111.34	2	8	2	1	2	5	3	1	3	2	2	2	2	0	4.99293	4.7172
3786	1999	8112.94	763.571	2	12	1	3	3	3	3	1	1	1	2	1	1	0	4.33253	3.87821
3792	1999	4771.89	449.119	2	9	2	3	4	3	1	1	1	1	2	1	2	0	5.28343	5.45309
3799	1999	15203.7	1430.94	3	1	1	3	3	5	3	1	1	3	2	2	2	0	4.19626	3.87821
3802	1999	4934.02	464.378	2	5	1	3	4	1	1	1	1	2	2	2	2	0	5.03115	4.7172
3804	1999	19341.2	1820.35	1	6	2	3	3	5	3	1	1	2	2	2	3	0	6.28364	6.61104
3807	1999	21941.1	2065.04	1	12	1	2	3	1	1	5	3	2	2	2	2	0	5.67649	5.45309
3809	1999	5903.34	555.608	2	5	1	3	4	1	2	2	1	1	2	1	2	1	4.93263	4.7172
3815	1999	5547.09	522.079	1	5	2	2	1	5	2	1	1	2	2	1	3	0	6.64349	6.61104
3816	1999	5802.5	546.118	2	3	1	2	1	5	3	1	1	2	2	2	2	0	5.00871	4.7172
3818	1999	49701.1	4677.75	1	7	2	1	3	5	1	5	3	3	2	2	1	0	3.16336	3.87821
3819	1999	8702.82	819.089	2	6	2	1	1	1	1	5	3	1	2	2	2	0	5.08836	5.45309
3825	1999	32547.2	3063.27	1	11	2	1	2	3	1	1	1	1	2	2	2	0	5.34033	5.45309
3835	1999	15729.1	1480.38	2	5	1	1	4	1	1	1	3	2	2	2	3	0	5.12544	5.45309
3845	1999	1633.94	153.783	1	4	1	3	1	1	1	1	1	1	2	2	1	0	5.11408	5.45309
3848	1999	25424.6	2392.9	2	9	2	2	5	1	1	2	3	3	2	2	1	0	4.38477	4.7172
3856	1999	10052.5	946.117	2	10	2	1	1	3	1	2	3	2	2	2	1	1	4.84627	4.7172
3862	1999	15896.9	1496.18	2	8	2	1	4	5	1	1	3	2	2	2	2	0	4.71934	4.7172
3870	1999	5844.42	550.063	1	10	1	3	4	3	1	2	1	1	2	1	2	0	4.93905	4.7172
3888	1999	27307.7	2570.13	1	1	1	3	3	1	2	1	1	1	2	2	2	1	5.42645	5.45309
3889	1999	8730.01	821.648	2	1	1	3	3	1	1	1	1	1	2	2	1	0	4.2839	3.87821
3894	1999	6926.57	651.913	1	7	2	3	4	1	1	2	1	1	2	1	3	0	6.00047	6.61104
3897	1999	2189.34	206.055	1	12	2	3	1	1	2	2	1	2	2	1	3	0	8.6331	6.61104
3902	1999	6947.62	653.893	2	12	2	1	1	1	1	5	1	1	2	2	3	0	6.81453	6.61104
3903	1999	10758.5	1012.56	1	5	2	1	1	1	1	5	1	1	1	1	3	0	6.93983	6.61104
3908	1999	10112.4	951.754	1	6	2	1	1	1	1	5	1	1	2	2	2	0	5.48075	5.45309
3910	1999	12456.1	1172.34	1	7	2	1	4	1	1	5	1	1	2	2	1	0	4.60429	4.7172
3911	1999	67931.4	6393.55	1	2	1	1	2	5	2	1	1	2	2	2	3	0	4.73048	4.7172
3915	1999	37033.2	3485.48	2	8	2	2	3	5	3	1	1	2	2	1	3	0	5.78543	5.45309
3919	1999	46327.9	4360.27	2	12	1	1	3	5	3	1	1	2	2	2	2	0	4.4984	4.7172
3920	1999	12499	1176.37	1	11	1	3	3	3	1	1	1	1	2	1	1	0	3.87551	3.87821
3921	1999	50165.6	4721.47	1	8	1	2	3	5	3	2	1	2	2	2	2	0	4.62173	4.7172
3924	1999	8781.91	826.533	2	11	1	3	3	3	3	1	3	2	2	2	1	0	4.0228	3.87821
3925	1999	6045.8	569.016	2	9	2	3	2	1	1	2	1	1	1	1	3	1	7.34773	6.61104
3935	1999	24984.6	2351.49	2	3	2	3	3	5	2	1	1	2	2	1	3	0	6.24916	6.61104
3937	1999	24697	2324.42	2	1	1	3	3	1	3	1	1	1	1	2	3	0	6.24589	6.61104
3942	1999	95269.4	8966.54	1	11	2	1	3	3	1	1	3	2	2	2	1	0	3.13256	3.87821
3946	1999	1418.48	133.504	1	4	1	3	1	1	2	1	1	2	1	2	3	0	5.81924	5.45309
3955	1999	29612.8	2787.09	1	10	2	3	3	3	2	1	1	2	2	2	1	0	4.08878	3.87821
3956	1999	40862	3845.84	2	1	2	2	3	5	3	5	3	2	1	2	2	0	6.03315	6.61104
3959	1999	13878.9	1306.25	2	8	2	2	4	5	3	1	1	2	2	2	3	0	7.28585	6.61104
3963	1999	11411.8	1074.05	1	7	1	2	4	1	3	5	1	2	2	2	3	0	5.76024	5.45309
3965	1999	51686.1	4864.57	2	1	1	2	3	3	2	1	3	2	2	1	2	0	4.24544	3.87821
3966	1999	47374.9	4458.82	3	1	2	2	3	5	3	2	1	2	2	2	1	0	4.07513	3.87821
3967	1999	46517.5	4378.12	1	11	1	2	3	5	2	1	1	2	2	1	2	0	4.10477	3.87821
3976	1999	14845.7	1397.24	2	8	1	1	4	5	3	1	1	3	2	2	3	0	4.65908	4.7172
3977	1999	42339.6	3984.9	2	2	1	1	3	3	2	5	1	1	2	2	2	0	4.85975	4.7172
3983	1999	33814.7	3182.56	2	8	1	2	3	5	3	2	1	2	2	2	2	0	4.24557	3.87821
3984	1999	64597.6	6079.77	1	5	1	2	3	1	3	1	3	3	2	2	2	0	3.91499	3.87821
3985	1999	1104.81	103.982	1	13	1	3	1	5	3	1	1	2	2	1	2	0	5.45498	5.45309
3990	1999	19240.8	1810.9	2	1	1	3	3	3	2	1	1	2	2	2	3	1	5.04129	4.7172
3995	1999	54175.6	5098.88	1	10	2	2	3	5	3	1	1	2	2	2	1	0	4.53422	4.7172
3999	1999	8856.92	833.593	2	7	1	3	2	1	1	2	1	3	2	1	3	0	7.43359	6.61104
4003	1999	12221.1	1150.22	1	11	1	1	4	3	2	5	3	2	2	2	1	0	3.53679	3.87821
4007	1999	44891.4	4225.07	2	12	1	1	3	5	3	2	1	2	2	2	1	0	3.727	3.87821
4015	1999	11907.5	1120.71	1	8	1	2	4	3	3	1	1	2	2	2	2	0	4.3645	4.7172
4022	1999	30256.4	2847.66	1	11	1	2	5	3	1	1	3	3	2	1	1	1	4.43145	4.7172
4027	1999	43951.6	4136.62	2	2	2	1	3	1	1	1	3	1	2	2	3	0	7.11929	6.61104
4029	1999	4817.47	453.409	2	13	2	2	1	5	3	1	1	2	2	2	1	0	4.26733	3.87821
4051	1999	25173.3	2369.26	2	1	1	3	3	3	2	1	1	1	2	2	2	0	5.18295	5.45309
4054	1999	35947.8	3383.32	2	8	1	1	3	5	3	1	3	2	2	2	2	0	4.11981	3.87821
4058	1999	8003.64	753.284	2	11	2	3	4	5	2	1	3	1	2	1	1	0	3.80984	3.87821
4066	1999	17887.4	1683.52	2	10	1	2	4	5	3	1	3	2	2	2	2	0	4.36039	4.7172
4071	1999	52395.7	4931.36	1	11	1	1	3	3	1	5	1	2	2	2	2	0	4.71287	4.7172
4074	1999	18914.3	1780.17	1	9	2	1	4	1	1	5	3	3	2	2	2	0	4.24874	3.87821
4076	1999	7046.93	663.241	1	4	1	2	1	1	1	1	1	2	2	2	1	0	4.25096	3.87821
4079	1999	51215	4820.24	1	1	1	2	5	3	2	1	1	1	2	2	3	0	5.91601	5.45309
4082	1999	28062.1	2641.14	1	1	2	3	3	1	2	2	1	2	2	1	2	0	5.54186	5.45309
4083	1999	10519.1	990.034	1	7	1	2	4	1	1	2	3	1	1	2	1	0	4.32179	3.87821
4092	1999	65542.9	6168.74	2	10	1	2	3	3	2	2	1	3	2	2	2	0	4.88225	4.7172
4094	1999	21556.8	2028.88	1	9	1	3	3	5	3	1	1	2	2	2	2	0	4.69822	4.7172
4096	1999	7173.38	675.141	3	1	1	3	3	5	3	1	1	2	2	2	2	0	5.13009	5.45309
4101	1999	1175.24	110.611	2	3	1	3	1	1	2	1	1	2	2	1	2	0	4.52716	4.7172
4107	1999	44669.1	4204.15	2	7	1	2	3	5	2	5	3	2	2	2	1	0	3.92649	3.87821
4111	1999	49845.8	4691.37	1	1	2	1	3	5	2	2	1	2	2	2	1	0	3.42595	3.87821
4113	1999	8468.7	797.054	2	5	1	3	3	3	3	1	1	1	1	2	2	0	5.06198	4.7172
4117	1999	11384.1	1071.45	1	4	2	1	1	1	1	1	1	1	2	2	1	0	4.93345	4.7172
4119	1999	14776.9	1390.76	2	1	2	3	3	5	3	5	1	1	2	2	1	0	4.9317	4.7172
4133	1999	12359.8	1163.27	1	4	2	2	1	1	2	1	1	2	2	2	2	0	5.76561	5.45309
4136	1999	737.988	69.4577	2	6	2	1	1	1	1	1	1	1	2	2	2	0	5.60339	5.45309
4138	1999	14048.9	1322.25	2	12	2	1	4	5	2	1	1	2	2	2	3	0	8.47137	6.61104
4139	1999	10796.8	1016.17	1	4	1	1	1	5	2	5	1	3	2	2	2	0	4.69812	4.7172
4146	1999	46706.6	4395.92	1	6	2	1	3	5	2	5	1	1	2	2	1	0	3.77668	3.87821
4148	1999	47234.4	4445.59	1	1	1	1	3	1	1	1	3	2	2	2	1	0	3.72832	3.87821
4155	1999	4622.28	435.038	2	13	2	2	1	1	1	2	1	2	2	2	2	0	5.17871	5.45309
4158	1999	34373.7	3235.18	1	1	2	2	3	3	1	1	1	1	2	1	3	1	6.25404	6.61104
4159	1999	18305.4	1722.86	1	11	1	2	5	5	1	1	3	2	2	1	3	1	5.41356	5.45309
4162	1999	12479.9	1174.58	1	11	2	1	4	5	3	5	1	2	2	2	1	0	3.4238	3.87821
4169	1999	4412.02	415.249	2	12	2	2	1	1	1	1	3	1	2	2	3	0	6.39406	6.61104
4181	1999	35290.8	3321.48	2	11	1	3	3	5	3	1	1	3	2	2	1	0	3.78052	3.87821
4185	1999	5894.87	554.811	1	1	1	2	1	5	3	1	1	2	2	2	2	0	4.24056	3.87821
4192	1999	9028.22	849.715	1	1	1	3	3	5	2	2	1	1	2	2	2	0	5.42377	5.45309
4195	1999	34526.5	3249.56	3	1	2	1	3	5	3	5	1	2	2	2	1	0	4.62993	4.7172
4199	1999	5157.62	485.423	2	12	1	3	4	1	3	1	1	2	2	1	3	0	6.50127	6.61104
4205	1999	9546.34	898.479	2	5	1	1	1	3	1	1	3	1	2	2	2	0	4.07487	3.87821
4206	1999	41482.2	3904.2	3	1	1	2	3	5	2	1	1	3	2	2	1	0	3.60679	3.87821
4208	1999	36687.4	3452.93	2	7	2	1	3	5	3	5	3	2	2	2	3	0	5.07999	5.45309
4212	1999	1541.06	145.04	1	4	1	3	1	1	2	1	1	2	2	2	2	0	5.45837	5.45309
4215	1999	5242.48	493.41	2	6	2	2	1	1	2	1	1	2	2	2	2	0	6.31743	6.61104
4221	1999	11084.7	1043.27	1	6	2	1	1	5	3	1	1	2	2	2	1	0	4.2484	3.87821
4241	1999	7429.64	699.26	3	1	2	1	1	5	3	1	1	1	2	2	1	0	4.99069	4.7172
4246	1999	57663.5	5427.15	1	11	1	1	3	3	3	1	3	2	2	2	1	0	3.61545	3.87821
4248	1999	61046.4	5745.55	1	12	1	2	3	5	3	1	1	2	2	2	3	0	5.86193	5.45309
4260	1999	1620.48	152.515	1	10	2	3	1	1	2	1	1	1	2	1	2	0	7.19343	6.61104
4270	1999	11474.9	1079.99	1	10	1	1	1	3	3	1	1	3	2	2	2	0	4.32014	3.87821
4276	1999	11034.5	1038.54	1	10	1	1	1	1	2	1	1	2	2	2	3	0	6.47315	6.61104
4280	1999	28898.9	2719.9	1	5	2	3	3	3	3	1	1	2	2	1	3	0	6.33906	6.61104
4281	1999	45266.4	4260.36	1	11	2	2	2	5	3	2	1	2	2	2	1	0	3.6659	3.87821
4282	1999	39353.6	3703.87	3	1	1	1	3	5	3	1	1	2	2	2	1	0	3.90816	3.87821
4283	1999	4900.32	461.207	2	3	2	2	1	1	2	2	1	1	2	2	3	0	8.40673	6.61104
4292	1999	45182.4	4252.46	1	8	1	2	3	5	3	1	1	2	2	2	1	0	3.3981	3.87821
4300	1999	6003.14	565.002	2	3	1	2	1	1	1	1	3	2	2	1	3	0	5.47288	5.45309
4303	1999	5143.69	484.112	2	13	1	3	4	1	2	2	1	1	1	1	1	1	4.55941	4.7172
4312	1999	23678.5	2228.57	2	1	2	3	3	3	3	1	1	1	2	1	2	0	4.87299	4.7172
4318	1999	22023.3	2072.78	2	12	2	2	5	1	1	2	1	1	2	2	3	1	6.91174	6.61104
4322	1999	41674.7	3922.33	2	5	2	1	3	5	1	1	1	2	2	2	3	0	6.09869	6.61104
4330	1999	4357.18	410.087	2	3	2	2	1	5	2	1	1	2	2	1	1	0	5.11751	5.45309
4331	1999	61016.4	5742.72	1	12	2	2	3	3	1	2	1	2	2	1	3	0	6.27481	6.61104
4332	1999	20168.3	1898.19	1	1	1	3	3	5	2	1	1	1	2	1	3	0	5.9766	6.61104
4334	1999	52420.2	4933.66	2	10	1	1	3	1	2	5	1	2	2	2	2	0	4.64234	4.7172
4338	1999	12184	1146.73	2	7	1	2	2	1	1	2	3	2	2	2	1	0	4.52869	4.7172
4349	1999	29925	2816.47	2	7	2	1	2	5	2	1	1	2	2	2	1	0	5.02216	4.7172
4350	1999	15675.4	1475.33	1	13	2	1	4	5	1	5	3	2	2	2	3	0	6.26515	6.61104
4351	1999	7234.14	680.861	1	7	1	3	3	1	2	1	1	3	2	2	1	0	3.49854	3.87821
4352	1999	42854	4033.32	2	8	1	1	3	5	3	1	1	2	2	2	2	0	4.21317	3.87821
4354	1999	63644.2	5990.05	1	5	2	2	3	5	3	1	1	3	2	1	2	0	4.90362	4.7172
4355	1999	44091.9	4149.83	1	12	1	1	3	3	2	5	3	2	2	2	2	0	4.83237	4.7172
4367	1999	51804	4875.67	1	11	1	1	3	5	1	5	1	2	2	2	2	0	5.25607	5.45309
4388	1999	5815.04	547.298	2	11	1	3	4	1	1	2	1	1	2	1	1	0	2.803	3.87821
4389	1999	8650.16	814.132	2	13	1	3	3	5	2	1	1	2	2	1	2	0	6.37137	6.61104
4390	1999	10002.9	941.452	1	10	1	3	3	1	2	1	1	2	2	2	1	0	4.7879	4.7172
4391	1999	20631.3	1941.77	2	5	1	3	3	3	3	2	3	2	2	2	3	0	6.44613	6.61104
4400	1999	33363.1	3140.06	2	8	2	1	3	5	1	1	3	3	2	1	1	0	4.74602	4.7172
4406	1999	29359.8	2763.27	2	7	2	1	2	1	1	1	1	1	2	2	2	0	5.16853	5.45309
4408	1999	48042.3	4521.63	1	12	2	1	3	3	2	1	1	2	2	2	2	0	4.9838	4.7172
4409	1999	5642.16	531.027	1	7	1	3	4	5	3	2	3	2	2	2	1	1	3.97816	3.87821
4415	1999	38892.2	3660.44	1	1	2	1	3	5	1	5	1	2	2	2	3	0	5.06351	4.7172
4422	1999	4521.25	425.529	2	11	2	2	1	1	1	1	1	1	2	2	2	0	6.76317	6.61104
4429	1999	46643.4	4389.97	1	10	1	1	3	1	3	1	3	2	2	2	2	0	4.81872	4.7172
4434	1999	52532.9	4944.28	1	1	2	1	3	3	1	2	3	2	2	2	2	0	5.65422	5.45309
4440	1999	33800.9	3181.26	2	8	1	1	2	1	1	1	1	2	2	2	1	0	3.65387	3.87821
4444	1999	19707.6	1854.84	2	1	1	3	3	1	1	2	3	1	1	2	2	0	5.09998	5.45309
4447	1999	37772.4	3555.05	2	5	1	1	3	5	2	5	3	2	2	2	3	0	5.0363	4.7172
4453	1999	18599.3	1750.52	2	11	1	1	4	3	2	5	1	2	2	2	1	0	2.74416	3.87821
4455	1999	31972.5	3009.18	2	8	1	2	3	5	3	1	1	2	2	2	2	0	4.80467	4.7172
4456	1999	40522.4	3813.87	3	1	1	1	3	5	3	1	1	2	2	1	2	0	4.49528	4.7172
4459	1999	12965.6	1220.29	2	11	1	2	4	1	1	1	3	1	1	2	2	0	4.69962	4.7172
4460	1999	11034.5	1038.54	1	10	1	1	1	1	2	1	3	2	2	2	1	0	4.61257	4.7172
4461	1999	8605.99	809.976	1	1	1	3	3	5	3	2	1	1	2	1	2	0	6.28635	6.61104
4465	1999	37845	3561.89	1	1	2	1	3	5	2	5	1	2	2	2	2	0	4.77178	4.7172
4468	1999	39673.4	3733.97	1	5	1	1	3	5	3	1	1	2	2	2	2	0	4.80314	4.7172
4473	1999	5960.75	561.012	1	6	1	2	1	1	2	2	1	3	2	2	2	0	5.54891	5.45309
4479	1999	49541.3	4662.71	1	11	1	1	3	3	1	1	1	2	2	2	1	0	3.81484	3.87821
4480	1999	15066.8	1418.05	2	12	1	1	4	5	3	1	1	1	2	2	2	0	4.64432	4.7172
4482	1999	922.159	86.7914	2	3	2	1	1	1	1	5	1	1	2	2	3	0	6.48604	6.61104
4484	1999	42988.6	4045.98	1	1	1	1	3	1	1	1	3	2	2	2	1	0	3.52052	3.87821
4489	1999	46286.1	4356.34	2	7	2	2	3	5	2	5	3	2	2	2	2	0	4.45148	4.7172
4491	1999	17382.9	1636.04	2	5	2	1	4	1	1	2	3	2	2	2	3	0	5.16362	5.45309
4494	1999	34940.9	3288.55	1	7	1	1	3	5	3	1	1	2	2	2	2	0	4.76202	4.7172
4502	1999	41568.8	3912.36	2	10	1	2	3	5	3	1	1	3	2	2	1	0	4.78186	4.7172
4503	1999	31691.6	2982.73	2	12	2	1	3	5	3	5	1	2	2	2	1	0	3.79132	3.87821
4505	1999	28077.2	2642.56	2	8	2	1	3	5	3	5	1	2	2	2	1	0	4.56618	4.7172
4513	1999	39308.1	3699.59	2	5	1	1	3	5	3	2	1	2	2	2	1	0	3.75781	3.87821
4514	1999	39308.1	3699.59	2	5	1	1	3	3	3	2	3	3	2	2	2	0	3.73405	3.87821
4521	1999	19004	1788.61	1	12	1	1	4	5	1	5	1	1	2	2	1	0	2.94489	3.87821
4524	1999	40067.3	3771.04	2	2	1	1	3	5	1	1	1	2	2	2	2	0	3.89178	3.87821
4525	1999	30558.9	2876.13	1	11	1	3	3	1	2	1	3	2	2	2	2	1	4.52426	4.7172
4526	1999	6052.03	569.603	1	4	2	2	1	3	2	5	1	2	1	2	3	0	8.16065	6.61104
4531	1999	7171.65	674.979	1	7	1	3	3	1	3	1	1	1	2	2	1	0	3.49736	3.87821
4537	1999	53737	5057.6	1	10	1	1	3	5	3	1	1	2	2	2	1	0	4.57068	4.7172
4545	1999	38938	3664.75	2	1	1	1	3	3	3	1	1	2	2	1	1	0	3.27539	3.87821
4557	1999	1429.41	134.533	1	4	1	3	1	3	2	1	1	2	2	2	1	0	4.43336	4.7172
4558	1999	37772.4	3555.05	2	5	1	1	3	5	2	1	3	2	2	2	2	0	4.0802	3.87821
4560	1999	59370.4	5587.8	2	11	2	1	3	5	3	1	1	2	2	2	3	0	5.36181	5.45309
4561	1999	13621.1	1281.99	1	8	2	3	3	1	2	2	1	1	2	2	1	0	5.40239	5.45309
4564	1999	49684.7	4676.2	1	6	2	2	3	5	3	2	3	2	2	2	1	0	4.5298	4.7172
4566	1999	34940.9	3288.55	1	7	1	1	3	3	3	5	3	2	2	2	3	0	5.06021	4.7172
4567	1999	5664.25	533.105	2	2	1	2	1	1	1	2	1	2	2	2	2	0	4.67481	4.7172
4581	1999	29619.8	2787.74	1	11	2	2	5	5	1	1	1	1	2	1	3	0	8.20331	6.61104
4583	1999	33363.1	3140.06	2	8	2	1	3	5	3	1	1	2	2	2	1	0	3.36916	3.87821
4584	1999	14753.2	1388.54	1	1	1	3	3	5	1	1	1	1	2	2	2	0	5.14396	5.45309
4586	1999	37816.2	3559.17	3	1	1	1	2	5	2	1	1	2	2	2	1	0	3.77106	3.87821
4591	1999	4934.02	464.378	2	5	1	3	4	1	1	2	1	1	2	1	1	0	4.42172	4.7172
4601	1999	7496.52	705.554	1	4	1	2	1	1	1	2	3	1	1	2	3	0	7.06901	6.61104
4604	1999	5443.1	512.291	1	4	2	2	1	1	1	1	1	2	2	2	3	0	6.10456	6.61104
4608	1999	13320.1	1253.65	1	9	1	2	4	1	1	2	1	2	2	2	1	0	4.87367	4.7172
4618	1999	14384.3	1353.82	2	7	1	1	4	5	1	5	1	2	2	2	1	0	3.52487	3.87821
4621	1999	31924.9	3004.7	1	11	1	3	3	1	2	1	1	1	2	2	2	0	5.53126	5.45309
4624	1999	1510.31	142.147	1	4	1	3	1	1	2	1	1	1	1	2	1	0	3.72721	3.87821
4636	1999	14139.2	1330.75	1	12	2	3	3	1	2	2	1	1	2	2	1	0	4.80852	4.7172
4637	1999	26071.2	2453.76	2	1	1	1	3	5	1	1	1	2	2	2	3	0	5.46625	5.45309
4641	1999	11153.5	1049.74	1	13	1	2	4	3	1	5	3	2	2	1	3	0	5.69893	5.45309
4645	1999	59237.4	5575.29	2	8	2	2	3	1	2	2	3	3	2	1	3	0	5.02938	4.7172
4652	1999	9911.38	932.836	2	2	2	1	1	1	1	2	1	2	2	1	3	0	6.2022	6.61104
4654	1999	9434.41	887.944	1	6	2	1	1	5	2	1	1	2	2	2	3	0	5.94247	6.61104
4661	1999	92048.1	8663.35	2	2	2	1	3	5	1	5	1	2	2	2	1	0	4.03427	3.87821
4679	1999	6205.58	584.055	2	2	1	2	1	1	2	1	3	2	2	2	1	0	3.79873	3.87821
4680	1999	7230.39	680.507	1	4	1	2	1	1	1	1	3	2	2	2	2	0	4.73272	4.7172
4692	1999	8699.2	818.748	2	13	2	1	1	5	2	1	1	3	2	2	1	0	4.03713	3.87821
4698	1999	14066.1	1323.87	1	4	1	1	1	1	1	1	1	1	2	2	3	0	5.45004	5.45309
4702	1999	9535.54	897.463	2	2	2	1	1	5	3	1	1	2	2	2	3	0	6.75489	6.61104
4703	1999	13038.5	1227.16	1	10	1	1	1	3	2	1	1	1	2	2	3	0	5.57859	5.45309
4704	1999	9483.55	892.569	1	5	2	1	1	3	1	5	1	1	2	2	1	0	4.42606	4.7172
4706	1999	27250.6	2564.76	2	3	2	3	3	5	2	5	3	1	2	2	3	0	5.59372	5.45309
4708	1999	8095.91	761.968	2	9	1	2	2	3	1	1	1	2	2	2	2	0	5.08469	5.45309
4714	1999	11329.9	1066.34	1	4	2	2	1	5	2	2	1	2	2	2	3	0	4.85226	4.7172
4715	1999	11532	1085.36	2	3	1	1	1	5	2	1	1	2	2	2	1	0	3.54934	3.87821
4716	1999	29262.2	2754.09	3	1	2	1	3	5	1	1	1	2	2	2	3	0	5.90997	5.45309
4719	1999	41120.1	3870.13	1	1	2	2	3	3	3	1	1	2	2	1	3	0	6.06776	6.61104
4727	1999	34120.5	3211.34	1	11	2	3	5	5	2	1	1	1	1	1	3	0	7.31281	6.61104
4728	1999	2075.57	195.348	1	3	2	3	1	1	2	1	1	1	1	2	2	0	5.55749	5.45309
4747	1999	27401.1	2578.93	2	1	1	1	3	3	1	1	3	2	2	2	2	0	3.78186	3.87821
4749	1999	18019.6	1695.97	2	11	1	1	4	1	1	5	3	2	2	2	1	0	3.77014	3.87821
4754	1999	36860.2	3469.2	2	12	1	2	3	5	3	1	1	2	2	2	1	0	3.45779	3.87821
4760	1999	30810.8	2899.84	2	9	1	1	3	5	3	5	1	2	2	1	1	0	3.3507	3.87821
4764	1999	16185.2	1523.31	2	9	2	3	2	1	1	2	1	1	1	2	1	0	4.77368	4.7172
4772	1999	65253.3	6141.49	1	11	1	2	3	1	1	1	1	3	2	1	1	1	4.94155	4.7172
4776	1999	5475.3	515.323	2	2	1	2	1	1	2	1	1	3	2	2	2	0	4.8235	4.7172
4778	1999	21741.3	2046.24	1	5	1	3	3	5	3	1	1	2	2	1	3	0	5.3796	5.45309
4781	1999	10669.4	1004.18	2	7	1	2	4	5	3	1	1	2	2	1	3	0	4.96119	4.7172
4784	1999	19454.2	1830.98	1	5	2	1	4	3	2	5	1	2	2	2	1	0	3.94054	3.87821
4789	1999	53359.9	5022.11	1	10	2	2	3	3	2	2	1	2	2	1	2	0	5.47964	5.45309
4794	1999	8944.92	841.875	2	13	2	1	1	3	2	1	1	1	2	2	2	0	4.63004	4.7172
4796	1999	40988.8	3857.77	1	1	2	1	3	5	1	2	3	2	2	2	1	0	4.79205	4.7172
4797	1999	49443.3	4653.49	1	11	2	2	3	1	2	1	3	1	2	2	2	0	6.73617	6.61104
4800	1999	1005.53	94.6384	2	2	1	3	1	1	2	1	1	1	1	1	2	0	5.12977	5.45309
4803	1999	19174.1	1804.62	1	6	2	2	3	1	1	2	3	2	2	2	1	1	4.8456	4.7172
4805	1999	42158.3	3967.84	3	1	1	2	3	5	3	5	1	2	2	2	1	0	2.43042	3.87821
4809	1999	6052.03	569.603	1	4	2	2	1	5	1	2	1	2	2	2	3	0	5.07628	5.45309
4812	1999	2139.24	201.34	1	6	2	3	1	1	2	2	1	1	2	2	2	0	6.37424	6.61104
4823	1999	7188.24	676.54	1	4	1	2	1	1	1	1	1	1	2	1	2	0	4.9409	4.7172
4827	1999	29470.2	2773.66	2	1	2	3	3	3	2	1	1	1	2	2	2	1	5.3636	5.45309
4828	1999	7530.44	708.748	1	9	2	3	4	1	2	1	1	1	2	1	2	1	5.00041	4.7172
4833	1999	40930.3	3852.26	1	11	2	2	5	1	1	5	3	1	2	2	1	0	5.37337	5.45309
4834	1999	33994.2	3199.45	1	11	2	2	5	1	2	1	1	1	2	2	1	0	5.19055	5.45309
4842	1999	39761.9	3742.3	1	1	2	2	3	3	3	1	1	2	2	1	1	0	4.53466	4.7172
4844	1999	14402.6	1355.54	1	9	2	2	4	5	3	1	3	2	2	1	2	0	4.41511	4.7172
4845	1999	10516.5	989.791	2	2	1	1	1	1	2	5	3	2	2	2	1	0	4.0572	3.87821
4847	1999	30420.2	2863.08	2	7	1	1	2	1	2	5	3	2	2	2	1	0	3.71754	3.87821
4858	1999	10127.7	953.194	2	4	1	2	4	5	3	1	1	2	2	2	2	0	4.87327	4.7172
4864	1999	56513.8	5318.95	1	8	1	1	5	1	1	1	1	1	2	2	3	1	5.0233	4.7172
4868	1999	4877.99	459.105	1	12	2	2	1	1	1	1	1	2	2	2	1	0	4.89132	4.7172
4872	1999	37043.6	3486.46	1	1	2	2	3	1	3	1	3	1	2	1	3	0	6.01154	6.61104
4877	1999	11582	1090.07	1	11	1	3	3	1	2	1	1	1	2	2	2	0	5.22817	5.45309
4879	1999	9483.55	892.569	1	6	2	1	1	1	2	1	1	2	2	2	2	0	5.55576	5.45309
4880	1999	20703.9	1948.61	1	7	1	3	3	1	1	2	1	1	2	1	3	0	5.98762	6.61104
4901	1999	12632.5	1188.94	1	6	1	1	1	1	2	1	1	3	2	2	3	0	5.37917	5.45309
4903	1999	15975.1	1503.54	2	3	1	2	3	1	1	5	1	1	2	1	3	0	6.86365	6.61104
4907	1999	9890.58	930.878	1	4	2	2	1	1	1	1	1	2	2	2	3	0	5.81888	5.45309
4912	1999	51559.4	4852.65	1	11	1	1	3	1	1	5	1	3	2	1	2	0	4.80699	4.7172
4915	1999	11130.5	1047.58	2	13	1	1	1	3	3	1	1	2	2	1	3	0	6.37232	6.61104
4916	1999	13452.1	1266.08	1	13	2	1	4	3	1	5	1	2	2	2	2	0	5.56834	5.45309
4917	1999	38285.5	3603.34	1	10	1	1	3	1	1	1	3	3	2	2	1	0	3.75944	3.87821
4918	1999	30696.3	2889.06	1	12	2	3	3	1	2	1	1	2	2	1	3	1	5.77222	5.45309
4921	1999	55988.5	5269.5	2	12	1	1	3	3	2	1	1	2	2	1	3	1	4.93072	4.7172
4922	1999	5436.56	511.676	2	13	1	2	1	1	1	1	1	1	2	2	3	0	6.13738	6.61104
4929	1999	34564.3	3253.12	1	8	2	1	3	5	2	5	3	3	2	2	1	0	4.19264	3.87821
4931	1999	1572.86	148.033	1	12	1	3	1	1	3	1	1	2	2	2	1	0	4.65249	4.7172
4933	1999	41179.8	3875.75	2	8	1	1	3	5	2	1	3	2	2	2	2	0	4.25722	3.87821
4934	1999	21930.7	2064.07	3	1	1	3	3	5	3	1	1	2	2	2	2	0	4.19914	3.87821
4939	1999	9113.27	857.719	2	3	2	1	1	1	1	5	3	2	2	2	1	0	4.70644	4.7172
4948	1999	14515.6	1366.18	1	13	2	2	4	3	1	2	1	1	2	1	2	0	5.12729	5.45309
4955	1999	14736.4	1386.95	2	12	1	1	4	5	2	1	1	1	2	2	3	0	5.84348	5.45309
4956	1999	53606.9	5045.35	1	1	1	2	3	3	3	1	3	2	2	2	1	0	3.7556	3.87821
4960	1999	7728.88	727.424	2	3	2	1	1	1	1	2	1	1	2	1	3	1	7.12463	6.61104
4961	1999	10321.6	971.444	2	11	2	1	1	5	3	5	1	2	2	2	2	0	4.73718	4.7172
4963	1999	8352.88	786.153	1	10	2	1	1	1	1	1	1	1	2	2	2	0	5.4685	5.45309
4964	1999	1174.89	110.578	1	12	1	3	1	1	2	1	1	2	2	1	3	0	6.04913	6.61104
4965	1999	51076.3	4807.18	2	10	2	1	2	5	2	5	1	2	2	2	1	0	4.62054	4.7172
4966	1999	1148.4	108.085	2	6	1	3	1	1	2	1	1	2	2	2	3	0	5.2096	5.45309
4977	1999	10512.6	989.422	1	12	1	1	1	1	1	5	3	2	2	2	1	0	3.33714	3.87821
4982	1999	23793.2	2239.36	1	10	2	3	3	3	2	2	3	1	1	2	1	1	6.20249	6.61104
4983	1999	17031.1	1602.93	1	8	1	3	3	5	3	1	1	2	2	2	1	0	3.74994	3.87821
4985	1999	57318	5394.64	1	1	2	3	3	3	2	1	1	2	2	2	1	0	4.65395	4.7172
4988	1999	51588.1	4855.35	1	11	2	2	3	5	2	2	3	3	2	1	3	0	6.85577	6.61104
4990	1999	5945.32	559.56	1	4	2	2	1	1	2	1	3	1	1	2	1	0	5.12924	5.45309
4993	1999	75359.9	7092.69	1	7	2	2	3	5	3	1	1	2	2	2	1	0	4.10354	3.87821
4995	1999	11634.1	1094.97	2	9	1	3	2	5	1	1	1	2	2	1	2	0	5.51022	5.45309
4996	1999	18107.4	1704.23	2	7	1	1	2	5	1	1	1	2	2	2	2	0	5.125	5.45309
4999	1999	14434.7	1358.56	1	3	1	1	1	1	2	2	3	3	2	2	1	0	4.49494	4.7172
5009	1999	23362	2198.77	2	9	1	2	3	5	3	1	1	3	2	1	1	0	4.23546	3.87821
5013	1999	10758	1012.52	1	7	2	2	4	3	3	2	1	2	2	1	2	0	4.41006	4.7172
5016	1999	11184.8	1052.69	2	7	1	2	4	3	2	1	3	2	2	2	1	0	3.68532	3.87821
5020	1999	7977.9	750.861	2	8	1	1	1	1	1	2	1	2	2	2	1	0	3.7302	3.87821
5021	1999	8537.27	803.508	2	7	1	2	2	1	1	1	1	1	1	2	2	0	4.41193	4.7172
5031	1999	14384.3	1353.82	2	7	1	1	4	5	3	1	1	2	2	2	2	0	4.36853	4.7172
5037	1999	44537.4	4191.75	1	9	2	1	3	5	2	1	1	1	2	2	2	0	4.3615	4.7172
5040	1999	32423.4	3051.61	1	5	1	1	2	1	1	5	1	1	2	1	3	0	7.22146	6.61104
5043	1999	28796.4	2710.25	2	1	1	3	3	3	3	1	1	2	1	2	3	0	6.034	6.61104
5045	1999	9888.55	930.687	2	6	1	1	1	3	2	5	1	2	2	2	2	0	5.09649	5.45309
5048	1999	53209.8	5007.98	1	5	1	1	3	1	2	1	1	2	2	2	2	0	4.54145	4.7172
5063	1999	48180.8	4534.66	1	7	2	1	3	3	3	1	3	1	2	2	2	0	5.27701	5.45309
5067	1999	11255.1	1059.31	1	4	2	1	1	1	1	1	1	2	2	2	3	0	5.41743	5.45309
5073	1999	65442.9	6159.33	1	11	1	2	3	1	3	1	3	1	2	1	3	0	5.51228	5.45309
5076	1999	4323.63	406.93	1	13	2	2	1	1	2	2	1	1	2	1	3	0	7.49472	6.61104
5078	1999	49124.6	4623.49	2	12	1	2	2	3	2	2	3	3	2	2	1	0	3.77318	3.87821
5083	1999	29760.3	2800.97	2	3	2	3	3	5	2	2	1	2	2	2	1	0	5.19836	5.45309
5092	1999	37878.6	3565.04	1	1	1	2	3	5	3	1	1	2	2	1	2	0	3.93863	3.87821
5093	1999	41059.9	3864.46	1	10	2	2	3	3	3	1	1	2	2	2	1	0	4.38944	4.7172
5094	1999	44488.3	4187.14	2	11	1	1	3	3	1	5	3	3	2	2	2	0	4.33743	3.87821
5096	1999	8702.82	819.089	2	6	2	1	1	3	2	2	1	2	2	2	3	0	7.30835	6.61104
5100	1999	12733.8	1198.47	2	9	2	1	4	5	1	2	1	2	2	1	3	0	7.2043	6.61104
5104	1999	10556.1	993.514	2	7	2	2	4	3	1	5	3	2	1	2	3	0	7.9153	6.61104
5111	1999	11081.5	1042.97	1	7	2	2	4	5	1	1	3	1	2	1	1	0	4.05939	3.87821
5118	1999	55674.5	5239.95	1	10	2	2	3	5	3	1	1	2	2	2	2	0	4.36715	4.7172
5130	1999	60400.7	5684.77	2	11	1	1	3	5	1	5	1	2	2	2	1	0	3.46369	3.87821
5133	1999	9520.7	896.066	2	8	1	1	1	1	1	5	3	2	2	2	2	0	4.93138	4.7172
5143	1999	4732.91	445.45	2	7	1	3	4	5	3	1	1	2	1	1	3	0	5.29088	5.45309
5149	1999	37772.4	3555.05	2	5	1	1	3	5	3	5	1	2	2	2	3	0	4.84507	4.7172
5157	1999	4193.35	394.668	1	13	2	2	1	1	2	1	1	2	2	2	2	0	4.71368	4.7172
5175	1999	4637.03	436.426	2	4	1	3	4	1	3	1	3	2	2	1	2	0	5.11428	5.45309
5176	1999	7728.88	727.424	2	3	2	1	1	3	1	1	1	1	2	2	1	0	5.52901	5.45309
5184	1999	1678.93	158.017	1	3	1	3	1	5	3	1	1	2	1	1	1	0	4.43845	4.7172
5186	1999	9507.68	894.841	2	5	1	3	3	3	2	1	1	2	2	2	2	1	5.41806	5.45309
5188	1999	24419.8	2298.34	2	5	1	3	3	3	3	1	1	1	2	2	2	0	4.40446	4.7172
5193	1999	37746.7	3552.63	2	1	2	1	3	5	3	1	1	2	2	2	3	0	5.78589	5.45309
5195	1999	2013.05	189.463	1	4	2	3	1	1	1	1	1	1	2	1	3	1	5.89656	5.45309
5197	1999	10887.6	1024.71	2	3	1	1	1	1	1	1	3	2	2	2	2	0	4.54253	4.7172
5202	1999	50026	4708.33	2	1	1	2	2	5	2	1	1	1	2	1	3	0	6.65643	6.61104
5210	1999	31406.8	2955.93	2	9	2	1	3	5	3	5	1	2	2	2	1	0	3.59915	3.87821
5214	1999	25887	2436.43	2	7	1	1	2	3	1	5	1	2	2	2	1	0	3.83508	3.87821
5216	1999	10443.3	982.902	1	10	1	1	1	1	1	1	1	2	2	2	3	0	5.51699	5.45309
5217	1999	56544.9	5321.87	1	1	2	2	3	1	2	2	3	2	2	2	2	0	4.52548	4.7172
5220	1999	8780.85	826.433	1	1	1	3	3	1	2	1	1	1	2	2	1	0	4.68829	4.7172
5222	1999	8123.06	764.523	1	12	2	3	4	3	2	2	1	1	2	1	3	0	6.20772	6.61104
5223	1999	7643.43	719.382	2	7	1	1	1	1	1	1	1	3	2	2	1	0	3.51903	3.87821
5226	1999	14158.1	1332.53	1	10	1	2	3	1	1	1	3	1	2	2	1	0	3.30146	3.87821
5230	1999	41120.1	3870.13	1	1	2	2	3	5	3	1	1	2	2	2	2	0	4.671	4.7172
5234	1999	45040.5	4239.11	3	1	2	2	3	5	3	1	1	2	2	2	1	0	4.34753	4.7172
5235	1999	7833.9	737.308	2	8	2	3	4	5	2	2	1	2	2	1	3	0	6.79346	6.61104
5238	1999	40842.5	3844	1	7	2	3	3	3	1	2	1	2	2	1	2	0	6.87532	6.61104
5247	1999	5558.9	523.191	3	1	2	2	1	5	3	1	1	2	2	2	2	0	4.72967	4.7172
5255	1999	15653.7	1473.29	2	1	1	3	3	3	2	1	1	2	2	2	3	0	5.84878	5.45309
5256	1999	14024	1319.91	2	4	1	1	4	5	3	1	1	1	2	2	1	0	3.62477	3.87821
5259	1999	22052.3	2075.51	1	2	1	1	4	5	2	5	3	2	2	2	2	0	4.18705	3.87821
5260	1999	19683.5	1852.57	2	10	1	1	4	3	3	1	1	2	2	2	1	0	3.70888	3.87821
5261	1999	15840.5	1490.87	2	8	2	1	4	1	3	1	1	1	2	2	1	0	4.05564	3.87821
5269	1999	48305.9	4546.43	2	1	1	1	3	3	2	5	3	2	2	2	2	0	5.4359	5.45309
5271	1999	52395.7	4931.36	1	8	1	1	3	5	2	5	1	3	2	2	1	0	3.25115	3.87821
5273	1999	44676.4	4204.84	1	2	2	2	3	5	3	1	1	2	2	1	1	0	3.9623	3.87821
5275	1999	25392.7	2389.9	1	9	1	3	3	3	3	1	1	2	2	2	3	0	5.43812	5.45309
5276	1999	8724.09	821.091	1	11	1	2	4	1	2	2	3	1	2	1	3	0	6.27149	6.61104
5278	1999	2289.26	215.46	1	4	1	3	1	1	1	1	1	1	2	2	2	0	5.40266	5.45309
5282	1999	53747.8	5058.62	2	5	2	2	3	3	3	2	3	2	2	2	2	0	4.79224	4.7172
5284	1999	19218.7	1808.82	2	7	2	3	3	5	3	1	1	1	2	2	3	0	5.07408	5.45309
5294	1999	22833.1	2149	1	2	2	2	4	1	2	2	1	2	2	1	2	1	5.74778	5.45309
5295	1999	1416.23	133.292	1	6	2	3	1	1	2	1	1	1	2	2	1	0	5.74554	5.45309
5302	1999	25392.7	2389.9	2	1	1	3	3	3	2	1	3	1	2	2	1	0	3.77387	3.87821
5303	1999	8919.91	839.521	2	13	1	1	1	5	2	1	1	2	2	2	2	0	4.97783	4.7172
5305	1999	16653.1	1567.35	2	8	2	1	4	1	1	5	1	2	2	2	1	0	3.38034	3.87821
5309	1999	5739.55	540.193	1	4	2	2	1	1	1	2	1	1	2	2	2	0	5.63845	5.45309
5313	1999	45313	4264.76	1	5	1	1	3	5	3	5	3	2	2	2	2	0	3.92106	3.87821
5314	1999	4193.35	394.668	1	13	2	2	1	1	3	1	1	1	1	2	3	0	7.19731	6.61104
5315	1999	5134.61	483.258	2	8	1	3	4	5	3	1	1	2	2	2	2	0	4.19121	3.87821
5316	1999	43137.6	4060.01	2	12	1	1	3	5	2	1	1	2	2	2	1	0	3.66215	3.87821
5320	1999	7854.58	739.255	2	5	2	3	4	1	3	2	1	1	2	1	1	1	5.79581	5.45309
5321	1999	3066.22	288.586	1	4	2	3	1	1	1	2	1	1	2	2	1	0	3.84915	3.87821
5322	1999	1493.08	140.525	1	6	1	3	1	5	2	1	1	2	2	1	3	1	6.3199	6.61104
5331	1999	45367.5	4269.88	2	2	1	1	5	3	2	5	1	1	2	1	3	0	6.04497	6.61104
5335	1999	4987.12	469.376	1	5	2	2	1	3	3	1	1	1	2	2	1	0	4.74391	4.7172
5338	1999	1488.24	140.07	1	3	1	3	1	1	1	1	1	1	2	2	2	0	5.78054	5.45309
5341	1999	23099.6	2174.08	2	1	2	2	3	5	1	2	3	1	2	2	3	1	6.57268	6.61104
5344	1999	12301.7	1157.8	2	4	2	1	4	3	3	5	1	2	2	2	1	0	4.11379	3.87821
5348	1999	22741.9	2140.41	2	1	1	2	3	5	1	1	3	2	2	2	1	0	4.58064	4.7172
5353	1999	13502.8	1270.85	2	8	2	2	4	3	2	1	1	1	2	2	3	0	8.88067	6.61104
5357	1999	15675.4	1475.33	2	13	2	1	5	5	3	1	1	2	2	1	2	0	4.70866	4.7172
5359	1999	6052.03	569.603	1	4	2	2	1	5	1	1	3	2	2	2	3	0	6.49367	6.61104
5362	1999	23038.8	2168.36	2	9	2	1	3	5	3	5	1	2	2	2	1	0	3.88498	3.87821
5363	1999	7744.74	728.917	2	8	1	3	3	5	3	1	1	2	2	2	1	0	4.11134	3.87821
5364	1999	10979.4	1033.35	2	4	1	2	4	3	3	2	1	2	2	1	3	0	6.8382	6.61104
5365	1999	33363.1	3140.06	2	8	2	1	3	3	2	5	3	2	2	2	1	0	4.06329	3.87821
5371	1999	14922.3	1404.46	2	3	2	3	3	1	1	2	1	1	2	1	2	0	6.28487	6.61104
5376	1999	4652.77	437.908	2	8	1	2	1	3	2	1	1	3	1	2	2	0	5.17427	5.45309
5383	1999	13551.4	1275.43	2	1	2	3	3	3	1	2	1	1	2	1	3	0	7.05731	6.61104
5385	1999	10230.8	962.903	2	9	2	1	4	1	2	5	3	3	2	2	1	0	4.77364	4.7172
5396	1999	1603	150.87	2	3	1	3	1	1	2	2	3	1	2	2	1	1	4.80755	4.7172
5400	1999	12362.1	1163.49	1	11	2	1	4	5	2	5	1	2	2	2	3	0	8.32826	6.61104
5408	1999	12018.7	1131.17	2	8	1	2	4	3	3	1	1	2	2	1	3	0	5.6878	5.45309
5409	1999	11570.4	1088.98	1	6	1	1	1	1	1	1	1	2	2	2	3	0	5.40309	5.45309
5411	1999	5987	563.483	1	3	2	2	1	1	2	2	1	2	2	2	3	0	5.67855	5.45309
5417	1999	10294.3	968.875	1	2	2	3	4	5	2	2	1	2	1	1	3	1	5.83354	5.45309
5421	1999	22798.9	2145.78	2	5	2	3	3	3	3	1	1	2	2	2	3	0	7.38368	6.61104
5431	1999	27165	2556.71	2	7	2	1	2	5	3	1	3	2	2	2	1	0	4.15401	3.87821
5432	1999	51563.4	4853.03	1	11	2	3	3	5	1	1	1	1	2	2	2	0	5.68064	5.45309
5437	1999	46965.5	4420.28	1	11	1	1	3	5	3	5	1	2	2	2	3	0	4.93249	4.7172
5442	1999	60991.1	5740.34	2	10	1	2	3	5	2	5	1	3	2	2	2	0	4.91049	4.7172
5445	1999	38491.8	3622.76	2	3	1	2	3	5	2	2	1	2	2	2	3	0	5.20979	5.45309
5448	1999	11226.4	1056.6	1	7	1	2	4	5	3	1	3	3	2	1	1	0	3.51741	3.87821
5455	1999	37772.4	3555.05	1	12	1	1	3	5	3	1	1	2	2	2	1	0	3.34502	3.87821
5456	1999	55250.9	5200.08	1	12	2	2	3	5	3	1	1	2	2	2	3	0	4.88412	4.7172
5459	1999	34019.2	3201.81	1	11	2	3	3	1	1	1	1	1	2	1	2	0	6.07065	6.61104
5463	1999	1411.19	132.818	2	5	1	3	1	1	1	1	1	2	2	2	2	0	5.55955	5.45309
5464	1999	4368.05	411.11	2	13	2	2	1	3	3	1	1	1	1	1	3	1	7.13572	6.61104
5465	1999	44787.7	4215.31	1	11	2	1	3	3	2	1	1	1	2	2	1	0	4.201	3.87821
5468	1999	37816.2	3559.17	3	1	1	1	3	5	3	1	1	2	2	2	1	0	3.90303	3.87821
5472	1999	29338	2761.23	1	5	1	3	3	1	3	1	1	1	2	1	3	0	6.08077	6.61104
5476	1999	4938.8	464.828	2	6	2	2	1	1	2	2	1	1	2	2	2	0	6.35557	6.61104
5477	1999	38512	3624.66	1	5	1	1	3	5	3	5	3	2	2	2	3	0	4.84663	4.7172
5484	1999	43741.4	4116.84	3	1	2	2	3	5	3	1	1	2	2	2	1	0	3.72283	3.87821
5487	1999	37739.1	3551.91	2	5	1	1	3	3	2	2	3	1	2	2	2	0	4.18762	3.87821
5489	1999	1142.43	107.523	1	13	2	3	1	1	2	2	1	1	2	2	2	0	6.1444	6.61104
5492	1999	17623.8	1658.71	1	6	1	1	4	1	3	5	1	1	2	1	1	0	4.10993	3.87821
5493	1999	17540.1	1650.83	1	9	2	2	4	5	2	2	1	2	2	2	1	0	4.11602	3.87821
5494	1999	42394.2	3990.04	1	5	2	1	3	5	2	5	1	1	2	2	1	0	4.46666	4.7172
5498	1999	22352.4	2103.75	2	5	1	3	3	5	3	1	1	2	2	2	1	0	3.9031	3.87821
5504	1999	7377.2	694.325	2	6	2	1	1	1	1	1	1	1	2	2	1	0	4.72266	4.7172
5508	1999	59821.2	5630.23	1	12	1	2	3	1	3	5	3	2	2	2	2	0	5.10606	5.45309
5510	1999	53914.5	5074.31	1	9	2	2	3	3	2	2	3	2	2	2	3	0	5.74146	5.45309
5514	1999	10843.3	1020.54	2	4	1	2	4	5	3	1	1	1	2	2	1	0	3.33663	3.87821
5515	1999	4726.49	444.846	1	6	2	2	1	1	1	1	1	1	2	2	3	0	6.37136	6.61104
5519	1999	35742.9	3364.03	2	5	1	2	3	5	3	1	1	1	2	1	3	0	5.95975	6.61104
5520	1999	2454.26	230.99	1	2	2	3	1	1	1	2	1	1	1	1	2	0	5.51432	5.45309
5522	1999	61016.4	5742.72	1	12	2	2	3	5	3	1	1	1	2	2	1	0	3.6439	3.87821
5527	1999	26791.1	2521.51	2	5	1	1	5	1	1	1	3	2	2	2	3	0	5.21537	5.45309
5543	1999	58536.3	5509.29	1	1	2	2	3	5	3	5	1	1	2	2	3	0	5.54265	5.45309
5546	1999	46201	4348.33	1	11	2	1	3	3	1	1	3	2	2	2	1	0	3.93564	3.87821
5549	1999	41946.6	3947.92	1	10	2	2	3	3	3	2	1	3	2	2	1	1	3.43222	3.87821
5553	1999	5987	563.483	1	4	2	2	1	1	1	1	1	1	2	2	3	0	6.66144	6.61104
5559	1999	14466.7	1361.57	2	4	2	1	4	1	2	5	1	1	2	1	1	0	3.28861	3.87821
5565	1999	8642.44	813.406	1	6	2	1	1	1	1	1	1	1	2	1	3	0	6.37917	6.61104
5575	1999	40268	3789.93	1	1	1	1	3	5	2	1	1	1	2	2	1	0	4.05458	3.87821
5576	1999	50764	4777.79	1	9	1	1	3	5	2	5	3	2	2	2	1	0	3.06381	3.87821
5577	1999	36845.8	3467.84	2	1	1	2	3	5	3	1	1	2	2	1	2	0	4.67525	4.7172
5585	1999	17619.6	1658.31	2	6	2	1	4	1	3	1	1	2	2	2	2	0	4.21334	3.87821
5590	1999	9708.12	913.705	2	9	2	2	4	3	2	2	3	2	2	2	1	0	4.65196	4.7172
5603	1999	10874.1	1023.45	1	12	2	1	1	3	2	1	1	2	2	2	2	0	4.51308	4.7172
5608	1999	35422.3	3333.86	2	12	1	2	3	1	2	1	1	3	2	2	1	0	3.52039	3.87821
5610	1999	22308.4	2099.61	1	6	1	3	3	5	3	1	1	2	2	1	1	0	4.42878	4.7172
5612	1999	10853.8	1021.54	1	6	1	3	3	5	2	1	1	1	2	1	2	0	5.10375	5.45309
5614	1999	45849.5	4315.25	2	2	1	1	3	5	2	5	1	2	2	2	1	0	2.83775	3.87821
5615	1999	24228.3	2280.31	2	12	1	1	2	5	1	1	3	2	2	2	1	0	4.25808	3.87821
5625	1999	21675.9	2040.08	1	11	1	3	3	3	1	1	3	1	2	1	1	1	5.13585	5.45309
5630	1999	13110.9	1233.97	1	4	1	2	1	5	2	1	1	2	2	1	3	0	6.55276	6.61104
5633	1999	9544.06	898.265	2	8	1	1	1	5	2	5	3	3	2	2	1	0	3.5086	3.87821
5634	1999	32914.7	3097.85	1	11	1	1	3	5	1	1	3	2	1	1	3	0	5.35317	5.45309
5641	1999	40268	3789.93	1	1	1	1	3	5	3	5	1	2	2	2	1	0	2.97311	3.87821
5650	1999	10564.4	994.295	2	4	2	2	4	5	3	5	1	1	2	2	3	0	5.85468	5.45309
5651	1999	41193.5	3877.03	1	8	2	2	3	1	3	1	1	1	2	1	2	1	4.9034	4.7172
5654	1999	13684.9	1287.99	2	3	2	3	3	1	2	1	1	2	1	1	2	1	6.96299	6.61104
5657	1999	38285.5	3603.34	1	10	1	1	3	1	1	5	1	1	2	2	1	0	2.71161	3.87821
5662	1999	16342.8	1538.14	2	5	1	1	4	1	1	5	3	2	2	2	1	0	3.41552	3.87821
5666	1999	57985.2	5457.43	2	8	2	2	3	3	2	5	3	3	2	2	1	0	3.99775	3.87821
5669	1999	14200.1	1336.48	2	7	2	3	3	3	2	2	1	1	2	1	2	1	5.35725	5.45309
5673	1999	31434.3	2958.52	1	12	1	3	3	5	2	1	1	2	2	2	2	1	5.2585	5.45309
5674	1999	9796.75	922.047	2	11	1	3	3	5	3	1	1	2	2	1	1	1	4.22379	3.87821
5678	1999	5701.91	536.651	1	12	1	2	1	1	1	1	1	3	2	2	1	0	4.37567	4.7172
5681	1999	8781.91	826.533	2	11	1	3	3	1	2	1	1	1	2	2	3	0	5.91887	5.45309
5683	1999	7768	731.106	2	7	2	3	4	1	2	2	1	1	1	2	2	1	5.37342	5.45309
5685	1999	12192.6	1147.54	1	4	2	1	1	1	1	2	1	1	2	1	1	0	3.78235	3.87821
5686	1999	55786.3	5250.48	1	1	1	2	3	5	1	1	1	2	2	2	1	0	3.74217	3.87821
5692	1999	30679.9	2887.52	1	8	2	1	3	5	1	5	1	2	2	2	1	0	3.66067	3.87821
5699	1999	9741.98	916.893	2	8	1	1	1	1	2	5	3	2	2	2	1	0	3.8092	3.87821
5709	1999	55282.8	5203.08	2	10	1	1	3	5	2	5	3	2	2	2	2	0	4.30217	3.87821
5713	1999	63157.5	5944.24	1	11	1	2	3	5	3	1	1	2	2	2	3	0	5.63278	5.45309
5715	1999	29994	2822.97	1	11	2	3	3	3	2	1	3	2	2	2	1	0	5.35034	5.45309
5718	1999	11001.1	1035.4	1	4	2	2	1	5	3	1	1	2	2	2	2	0	4.68331	4.7172
5725	1999	20960.5	1972.75	1	2	1	3	3	5	3	2	1	2	2	1	2	0	5.08768	5.45309
5727	1999	1622.84	152.738	1	4	2	3	1	3	2	2	1	2	1	1	2	0	6.39953	6.61104
5734	1999	1285.03	120.944	1	4	1	3	1	1	1	1	1	1	1	1	2	0	6.29029	6.61104
5744	1999	33337.1	3137.61	2	8	1	1	5	5	3	5	1	2	2	2	1	0	4.72048	4.7172
5746	1999	10712.6	1008.24	1	11	2	1	1	3	2	1	3	2	2	2	2	0	6.18401	6.61104
5747	1999	4123.08	388.054	2	6	2	2	1	1	1	1	1	1	2	1	2	0	7.04379	6.61104
5749	1999	6664.11	627.211	2	4	2	3	4	3	2	1	1	2	2	1	3	1	6.20212	6.61104
5753	1999	2516.14	236.813	1	12	1	3	1	1	2	1	1	2	2	2	3	0	6.011	6.61104
5759	1999	5945.32	559.56	1	4	2	2	1	1	2	1	3	2	2	1	2	0	5.223	5.45309
5761	1999	19416.2	1827.41	2	6	2	2	4	5	2	5	1	2	2	2	1	0	4.58627	4.7172
5765	1999	23793.2	2239.36	1	10	2	3	3	5	3	1	1	2	2	2	1	0	4.67858	4.7172
5768	1999	8074.11	759.916	2	2	2	1	1	1	1	1	1	1	1	2	3	0	6.77224	6.61104
5777	1999	31781.2	2991.17	1	11	1	3	3	5	3	1	1	1	1	2	3	0	5.67191	5.45309
5779	1999	23987.1	2257.61	3	1	2	1	3	5	3	5	1	3	2	2	1	0	3.32657	3.87821
5783	1999	21964.2	2067.22	1	12	2	1	4	5	2	2	1	2	2	2	1	0	3.68582	3.87821
5787	1999	8108.64	763.166	1	7	2	3	4	1	2	2	1	1	2	1	1	0	3.87154	3.87821
5789	1999	2525.29	237.674	1	4	2	3	1	1	2	2	1	1	2	1	1	0	4.76888	4.7172
5794	1999	8074.11	759.916	2	2	2	1	1	1	2	1	1	2	2	2	2	0	4.87588	4.7172
5799	1999	37958.2	3572.53	2	7	1	1	3	5	2	1	3	2	2	2	2	0	4.51657	4.7172
5805	1999	5441.09	512.103	1	4	2	2	1	5	1	1	3	2	2	2	2	0	5.17749	5.45309
5811	1999	61788.9	5815.43	1	11	2	2	3	5	3	1	1	2	2	2	3	0	6.89649	6.61104
5820	1999	10801	1016.56	2	4	1	2	4	1	3	5	1	2	2	2	3	0	4.34508	4.7172
5831	1999	55786.3	5250.48	2	7	1	2	3	3	3	1	3	3	2	2	1	0	3.80407	3.87821
5832	1999	49190	4629.64	1	1	2	1	3	3	3	1	1	1	2	2	3	0	7.52182	6.61104
5833	1999	1847.51	173.883	2	3	2	3	1	1	1	1	1	1	2	1	3	0	9.04884	6.61104
5838	1999	45976.1	4327.17	2	10	1	1	3	5	2	1	3	1	2	2	1	0	3.92792	3.87821
5841	1999	18914.3	1780.17	2	8	2	1	4	5	2	2	1	3	2	2	3	0	6.05822	6.61104
5843	1999	5743.51	540.566	2	6	1	2	1	1	1	2	1	1	2	1	1	0	4.65838	4.7172
5844	1999	15474.2	1456.4	1	7	1	1	1	5	3	1	1	2	2	1	1	0	4.09442	3.87821
5846	1999	10321.6	971.444	2	11	2	1	1	5	3	5	3	2	2	2	2	0	4.80937	4.7172
5854	1999	3303.17	310.887	2	3	2	1	3	3	2	1	1	1	2	1	3	0	8.06592	6.61104
5856	1999	11873.7	1117.52	1	3	1	3	3	1	1	1	1	1	2	1	2	0	5.7561	5.45309
5860	1999	54777.2	5155.5	2	10	2	2	2	1	2	2	1	1	2	1	3	0	6.16233	6.61104
5862	1999	34003.2	3200.3	1	11	2	3	3	1	1	1	1	1	2	2	1	0	4.4502	4.7172
5863	1999	49955.9	4701.73	1	1	1	1	3	5	3	1	1	2	2	2	1	0	3.49536	3.87821
5865	1999	11329.9	1066.34	1	4	2	2	1	5	2	2	1	2	2	2	2	0	4.9676	4.7172
5868	1999	13923.9	1310.49	1	7	2	2	4	1	3	1	3	2	2	2	1	0	4.74266	4.7172
5876	1999	31043.8	2921.77	2	8	1	2	5	5	3	1	1	2	2	2	1	0	4.81553	4.7172
5882	1999	7854.58	739.255	2	5	2	3	4	1	1	2	1	2	2	2	1	1	5.71604	5.45309
5884	1999	1622.84	152.738	1	4	2	3	1	1	1	2	1	1	1	2	3	0	7.49572	6.61104
5896	1999	12459.5	1172.66	2	9	2	1	4	3	2	5	3	1	2	2	3	0	5.43189	5.45309
5901	1999	32353.5	3045.04	3	1	2	2	3	3	2	2	1	1	1	1	1	0	4.85061	4.7172
5903	1999	35520.7	3343.13	2	1	2	2	3	5	1	2	1	2	2	1	3	0	7.99296	6.61104
5908	1999	7046.93	663.241	1	4	1	2	1	1	2	1	1	1	2	2	2	0	5.52832	5.45309
5914	1999	11063.3	1041.25	1	5	2	3	4	1	1	1	1	1	2	1	3	1	7.59457	6.61104
5915	1999	30256.4	2847.66	1	11	1	2	5	3	1	2	3	1	2	1	3	0	7.01959	6.61104
5918	1999	10153.1	955.586	1	12	2	1	1	1	2	1	1	2	2	2	3	0	6.71342	6.61104
5919	1999	21846	2056.1	1	5	1	3	3	3	2	1	1	2	2	2	1	0	3.31775	3.87821
5922	1999	5175.34	487.091	2	6	1	2	1	5	1	1	1	2	2	2	3	0	5.62279	5.45309
5924	1999	12884.2	1212.63	1	10	2	3	5	1	1	2	1	1	2	2	1	0	6.13236	6.61104
5926	1999	9638.62	907.164	2	6	1	1	1	1	2	1	1	2	2	2	1	0	4.23961	3.87821
5929	1999	11921.5	1122.02	3	1	2	1	4	5	2	1	1	2	2	2	2	0	4.74139	4.7172
5934	1999	10321.6	971.444	1	12	2	1	1	5	2	1	1	1	2	2	2	0	4.96277	4.7172
5935	1999	26946.1	2536.1	2	1	2	3	3	3	1	2	1	2	2	1	3	0	6.40472	6.61104
5936	1999	999.6	94.08	1	13	1	3	1	1	2	5	1	2	2	2	1	0	5.41101	5.45309
5939	1999	13551.4	1275.43	2	1	2	3	3	5	3	1	1	1	2	2	1	1	4.1048	3.87821
5942	1999	29767.4	2801.63	2	10	1	3	3	5	2	1	1	1	2	2	2	0	5.12055	5.45309
5944	1999	47565.2	4476.73	2	1	2	1	3	3	1	2	3	2	2	2	2	0	5.08114	5.45309
5949	1999	37973.7	3574	2	12	2	2	3	5	3	1	1	3	2	2	1	1	3.4407	3.87821
5952	1999	44428.1	4181.47	1	1	2	1	3	3	1	1	3	2	2	2	3	0	7.9532	6.61104
5960	1999	43637.3	4107.04	1	11	2	2	3	3	1	2	1	1	2	2	2	0	5.95015	6.61104
5961	1999	5926.83	557.82	1	7	2	3	4	1	3	2	1	1	2	2	3	0	6.92505	6.61104
5965	1999	10052.5	946.117	2	2	2	1	1	1	1	1	1	2	2	2	3	0	6.21445	6.61104
5967	1999	15628.6	1470.93	1	9	1	1	4	1	3	1	1	2	2	1	3	0	5.74763	5.45309
5968	1999	5559.24	523.223	2	11	1	3	4	1	2	1	1	2	1	1	3	0	5.99102	6.61104
5985	1999	38938	3664.75	2	1	1	1	3	5	3	1	1	2	2	2	2	0	4.63781	4.7172
5987	1999	52482.7	4939.55	1	9	1	2	3	5	2	1	1	2	2	2	1	0	3.88596	3.87821
5992	1999	11371.3	1070.24	1	10	1	1	1	5	3	5	1	2	2	2	1	0	2.94953	3.87821
5994	1999	9911.38	932.836	1	8	2	1	1	5	3	1	1	2	2	2	1	0	3.02311	3.87821
5996	1999	5008.17	471.357	2	12	1	3	4	5	1	1	1	1	1	1	2	1	4.59466	4.7172
6003	1999	10241.3	963.883	1	7	1	2	4	1	1	5	1	1	2	2	2	0	3.33796	3.87821
6015	1999	8413.54	791.862	2	9	1	2	4	5	1	1	1	1	1	2	1	0	4.92717	4.7172
6027	1999	32093.3	3020.55	2	7	2	2	2	1	3	1	1	1	2	1	2	0	5.28403	5.45309
6030	1999	42112	3963.49	2	1	1	2	3	1	2	1	1	1	2	2	3	0	5.43093	5.45309
6034	1999	8711.2	819.877	2	2	2	1	1	1	1	1	1	1	2	2	3	0	7.49684	6.61104
6037	1999	6166.45	580.371	1	6	1	2	1	1	3	2	3	2	2	2	2	0	4.51564	4.7172
6039	1999	48460.3	4560.97	2	8	1	2	3	5	2	5	1	1	1	1	3	0	8.78798	6.61104
6045	1999	8074.11	759.916	2	2	2	1	1	1	1	1	1	1	2	2	3	0	7.12225	6.61104
6050	1999	10823.4	1018.67	1	1	1	1	1	3	2	5	3	1	2	2	3	0	6.54205	6.61104
6051	1999	4732.91	445.45	2	7	1	3	4	5	1	1	1	2	1	1	2	0	5.21928	5.45309
6054	1999	4846.41	456.133	2	3	2	2	1	3	2	1	1	1	2	1	3	0	7.09449	6.61104
6063	1999	20966.2	1973.29	1	8	1	3	3	5	3	1	3	3	2	2	2	0	4.46373	4.7172
6067	1999	14896.9	1402.06	2	9	2	1	4	5	1	2	3	2	2	2	3	0	6.32791	6.61104
6071	1999	41939.9	3947.28	1	11	2	1	3	5	3	5	1	2	2	1	3	0	7.28631	6.61104
6073	1999	8047.25	757.388	2	7	1	1	1	3	1	1	1	2	2	2	1	0	4.43861	4.7172
6075	1999	15539.9	1462.58	1	9	1	1	4	5	3	1	1	2	2	2	2	0	3.79891	3.87821
6077	1999	47043.6	4427.63	1	12	2	2	3	5	3	5	1	2	2	2	1	0	4.11394	3.87821
6078	1999	42537	4003.48	1	9	1	1	3	5	3	5	1	2	2	2	1	0	3.10149	3.87821
6083	1999	21832.4	2054.81	1	10	1	2	3	5	2	1	1	2	2	2	1	0	3.99509	3.87821
6085	1999	38104.3	3586.29	1	1	1	2	3	5	3	1	3	3	2	1	3	0	5.49924	5.45309
6087	1999	10171.6	957.331	1	4	2	1	1	1	1	1	3	1	2	2	1	0	5.27227	5.45309
6089	1999	23733.8	2233.77	2	11	2	3	3	5	2	1	1	1	2	2	2	0	5.38868	5.45309
6093	1999	5945.32	559.56	1	4	2	2	1	1	1	2	1	2	1	2	3	0	6.63558	6.61104
6094	1999	3437.31	323.511	2	9	1	3	4	1	2	5	1	2	2	1	2	0	4.94784	4.7172
6095	1999	36250.3	3411.79	2	8	2	2	3	5	3	1	1	2	2	2	2	0	5.06316	4.7172
6096	1999	5614.59	528.432	2	5	1	3	4	1	2	1	1	1	1	1	3	0	4.78974	4.7172
6099	1999	7977.9	750.861	2	8	1	1	1	1	1	1	3	2	2	2	1	0	4.13806	3.87821
6102	1999	12225.1	1150.6	2	4	2	2	4	5	3	1	1	1	2	2	3	0	5.53742	5.45309
6109	1999	6835.32	643.324	2	7	2	3	2	5	2	1	1	2	1	1	3	0	6.70249	6.61104
6116	1999	20596.1	1938.46	2	7	2	3	2	1	1	1	1	2	2	1	2	0	5.60845	5.45309
6121	1999	8990.71	846.184	1	1	1	3	3	1	2	2	1	1	2	1	1	0	4.73556	4.7172
6124	1999	18418.7	1733.52	3	1	2	3	2	1	1	2	1	2	2	1	2	1	5.63036	5.45309
6125	1999	12411.3	1168.12	2	4	2	2	4	1	1	5	1	1	2	1	1	0	4.5576	4.7172
6143	1999	8699.2	818.748	1	13	2	1	1	5	2	1	1	1	2	2	2	0	4.36442	4.7172
6146	1999	47667.1	4486.31	2	6	1	1	3	5	3	2	1	3	2	2	1	0	3.44209	3.87821
6147	1999	15359	1445.55	3	1	1	3	3	5	3	1	3	1	2	1	2	0	4.88014	4.7172
6148	1999	12046.9	1133.83	1	11	1	3	5	5	1	1	1	1	1	2	2	0	5.59495	5.45309
6149	1999	20934.7	1970.33	2	10	2	1	4	1	1	5	3	2	2	2	2	0	5.03111	4.7172
6153	1999	10588.5	996.565	2	3	1	1	1	5	2	2	1	2	2	2	2	0	5.11532	5.45309
6154	1999	40562.8	3817.68	1	1	2	1	3	1	2	1	1	2	2	2	1	0	4.20447	3.87821
6157	1999	47128.8	4435.65	2	6	2	1	3	5	3	1	1	2	2	2	1	0	4.28049	3.87821
6167	1999	1855.01	174.589	2	6	2	3	1	1	1	1	1	1	2	2	2	0	5.83031	5.45309
6168	1999	13487.7	1269.43	1	4	1	1	1	1	1	1	1	2	2	2	3	0	5.57211	5.45309
6169	1999	23578.4	2219.15	1	11	1	3	3	1	2	1	1	1	2	2	2	0	5.15672	5.45309
6170	1999	46418.7	4368.82	2	1	1	1	3	3	1	1	3	1	2	2	3	0	6.67926	6.61104
6178	1999	4257.64	400.719	2	6	2	2	1	5	3	1	1	2	2	2	1	0	3.69465	3.87821
6183	1999	1907.51	179.531	2	13	1	3	1	1	2	1	1	2	2	1	2	0	5.32364	5.45309
6184	1999	1389.23	130.751	1	4	2	3	1	1	1	2	1	1	2	2	2	1	7.00738	6.61104
6185	1999	52725.4	4962.39	1	5	2	1	3	5	1	1	3	2	2	2	3	0	7.55219	6.61104
6190	1999	14968.2	1408.77	2	5	2	1	4	1	1	1	1	2	2	2	2	0	5.36082	5.45309
6196	1999	23597.8	2220.97	1	1	1	3	3	3	3	1	1	3	2	2	2	0	5.96903	6.61104
6197	1999	43036.8	4050.52	1	10	2	1	3	5	3	1	1	2	2	2	1	0	3.57767	3.87821
6198	1999	27865.7	2622.65	1	11	2	3	5	1	1	1	1	1	2	1	1	0	5.78632	5.45309
6201	1999	16930.3	1593.44	2	7	1	3	2	1	1	1	1	2	2	1	2	0	5.35191	5.45309
6203	1999	37918.5	3568.8	2	5	2	3	3	3	1	2	3	2	2	1	1	0	3.62888	3.87821
6210	1999	14066.1	1323.87	1	4	1	1	1	5	1	5	1	2	2	2	2	0	4.86231	4.7172
6217	1999	10674	1004.61	1	4	2	1	1	1	1	5	1	2	2	2	2	0	5.51427	5.45309
6218	1999	38427.1	3616.67	2	4	2	1	3	5	3	5	1	2	2	2	1	0	4.56726	4.7172
6220	1999	38471.3	3620.83	1	1	1	1	3	1	2	1	1	2	2	2	1	0	3.99025	3.87821
6222	1999	1269.87	119.517	2	6	2	3	1	5	2	2	1	1	2	1	3	0	6.50723	6.61104
6223	1999	12808.9	1205.54	2	5	1	2	4	1	2	1	3	3	2	2	1	0	3.69728	3.87821
6226	1999	15168.9	1427.66	1	1	1	3	3	5	1	2	1	1	2	2	1	0	4.7772	4.7172
6231	1999	5790.03	544.944	2	3	1	2	1	1	1	1	1	2	2	2	3	0	6.24826	6.61104
6232	1999	21881.1	2059.4	1	7	1	3	3	3	2	2	3	3	2	1	2	1	5.59293	5.45309
6233	1999	60062.5	5652.94	2	2	2	2	3	5	3	1	1	1	2	2	3	0	5.74609	5.45309
6240	1999	26062.9	2452.98	2	9	2	2	5	5	3	2	1	1	2	2	1	0	4.72221	4.7172
6242	1999	38938	3664.75	2	1	1	1	3	5	3	5	1	1	2	2	1	0	3.72823	3.87821
6247	1999	5282.27	497.154	2	8	1	3	4	1	1	1	1	1	2	1	2	0	5.02939	4.7172
6248	1999	8102.46	762.584	2	9	1	2	4	1	1	2	3	1	2	2	1	0	3.71067	3.87821
6249	1999	31742.6	2987.54	1	7	2	3	2	1	1	2	1	1	2	1	3	0	6.89619	6.61104
6256	1999	10564.4	994.295	2	4	2	2	4	3	3	2	1	1	2	1	3	0	5.57752	5.45309
6258	1999	8944.83	841.866	1	13	1	1	1	1	1	5	1	1	2	2	1	0	3.35411	3.87821
6266	1999	18506	1741.74	2	6	1	3	3	5	2	1	1	2	2	2	2	0	4.82744	4.7172
6268	1999	45895.4	4319.57	2	6	1	1	3	5	3	1	1	2	2	2	2	0	4.15474	3.87821
6270	1999	2207.59	207.773	2	6	1	3	1	1	1	2	1	2	2	2	2	0	5.17872	5.45309
6273	1999	41179.8	3875.75	2	8	1	1	3	1	1	2	3	2	2	2	3	0	5.14071	5.45309
6289	1999	7768	731.106	2	12	2	3	4	3	1	1	1	2	2	2	2	0	5.11419	5.45309
6293	1999	37579.5	3536.89	3	1	1	1	3	5	3	1	1	2	2	2	1	0	3.65259	3.87821
6298	1999	39164.1	3686.03	3	1	2	1	3	5	3	1	1	2	2	2	2	0	5.76682	5.45309
6300	1999	2013.05	189.463	1	4	2	3	1	1	1	2	1	1	2	2	1	0	7.87497	6.61104
6303	1999	4614.37	434.293	2	4	1	3	4	5	3	1	1	2	2	1	2	1	6.09849	6.61104
6304	1999	3408.98	320.846	1	4	2	3	1	1	2	1	1	1	2	2	1	0	5.53959	5.45309
6309	1999	8115.53	763.815	2	9	2	3	5	1	1	2	1	2	2	1	3	0	6.79203	6.61104
6312	1999	38471.3	3620.83	1	1	1	1	3	3	3	2	1	2	2	1	2	0	5.2886	5.45309
6325	1999	10434.3	982.051	1	5	2	1	1	5	2	1	3	2	2	2	2	0	4.2719	3.87821
6326	1999	23906.8	2250.05	1	2	1	1	4	1	2	5	1	1	2	2	1	0	3.98728	3.87821
6327	1999	12386.3	1165.77	1	11	1	3	3	3	2	1	1	1	1	1	3	1	4.28235	3.87821
6328	1999	8154.47	767.479	2	8	2	1	1	5	1	5	1	1	2	2	3	0	6.254	6.61104
6334	1999	35947.8	3383.32	2	8	1	1	3	5	3	1	3	3	2	2	1	0	3.35711	3.87821
6335	1999	22684	2134.96	2	5	1	3	3	1	1	2	3	2	2	2	1	1	3.14897	3.87821
6336	1999	50330.5	4736.99	2	6	1	2	3	1	3	2	3	3	2	2	3	0	5.14569	5.45309
6337	1999	43872.2	4129.15	3	1	1	2	3	5	3	1	1	2	2	2	1	0	4.39287	4.7172
6339	1999	2919.84	274.808	1	3	1	3	1	1	1	1	1	1	1	1	2	0	5.00915	4.7172
6344	1999	34003.2	3200.3	1	11	2	3	3	1	2	1	1	1	2	2	3	0	6.1562	6.61104
6348	1999	5664.34	533.115	1	10	1	2	1	1	1	1	1	2	2	1	3	0	6.51362	6.61104
6349	1999	11034.5	1038.54	1	10	1	1	1	1	2	1	1	2	2	2	2	0	5.21753	5.45309
6355	1999	1269.87	119.517	2	6	2	3	1	5	2	2	1	1	2	2	2	0	6.4652	6.61104
6360	1999	4424.68	416.441	2	4	1	3	5	5	2	1	1	2	2	1	2	0	4.83518	4.7172
6362	1999	11068	1041.7	1	12	1	1	1	5	2	1	1	1	2	2	2	0	4.74237	4.7172
6373	1999	34961.3	3290.47	2	4	1	2	3	5	3	1	1	2	2	1	3	0	5.9954	6.61104
6376	1999	1303.62	122.694	1	4	1	3	1	5	1	2	3	2	2	2	2	0	5.85062	5.45309
6377	1999	37447.1	3524.43	1	12	2	1	3	5	3	1	3	2	2	2	2	0	4.86258	4.7172
6379	1999	1873.3	176.311	2	2	2	3	1	1	1	1	1	1	2	1	3	0	8.58327	6.61104
6395	1999	10801	1016.56	2	4	1	2	4	1	2	5	1	1	2	1	1	0	3.87689	3.87821
6401	1999	38861.8	3657.58	2	12	1	1	3	3	3	5	3	2	2	2	3	0	5.75285	5.45309
6404	1999	1307.16	123.026	1	4	1	3	1	1	1	1	1	1	2	1	1	1	4.72816	4.7172
6414	1999	5733.8	539.652	2	5	1	3	4	1	1	2	1	2	2	1	3	1	7.37504	6.61104
6419	1999	19621.2	1846.71	1	7	2	3	3	5	2	1	1	2	2	1	1	1	4.62173	4.7172
6422	1999	30857.3	2904.21	1	1	2	1	3	1	1	1	1	2	2	2	3	0	6.42998	6.61104
6426	1999	43309.7	4076.21	1	7	2	2	3	5	3	1	1	2	2	1	3	0	5.51909	5.45309
6435	1999	10930.7	1028.77	1	7	1	2	4	1	2	1	3	2	2	2	1	0	3.2318	3.87821
6437	1999	29101.1	2738.93	1	11	2	2	3	1	1	2	3	2	2	2	3	0	6.03892	6.61104
6438	1999	7921.49	745.552	1	10	2	1	1	1	1	1	1	2	2	2	2	0	6.15409	6.61104
6441	1999	8352.31	786.099	1	13	2	1	1	5	2	5	1	2	2	2	1	0	4.59657	4.7172
6445	1999	9981.46	939.432	1	12	1	3	3	3	2	1	1	2	2	2	2	0	5.33051	5.45309
6461	1999	21550.6	2028.29	1	8	2	3	2	3	2	1	1	1	2	1	3	1	6.44633	6.61104
6462	1999	4915.64	462.648	2	6	1	2	1	1	1	1	1	2	2	2	2	0	5.7648	5.45309
6471	1999	12580.2	1184.02	1	12	1	1	1	3	2	1	1	2	2	2	1	0	3.74446	3.87821
6476	1999	44537.4	4191.75	1	9	2	1	3	5	2	1	1	2	2	2	2	0	5.19398	5.45309
6477	1999	46418.7	4368.82	2	1	1	1	3	3	2	1	1	2	2	2	2	0	3.97868	3.87821
6480	1999	24632.6	2318.37	2	5	1	3	3	5	3	2	1	2	2	2	2	0	4.7866	4.7172
6483	1999	7667.8	721.675	2	6	2	1	1	1	2	2	1	2	2	2	3	0	5.96259	6.61104
6487	1999	64395.5	6060.76	1	7	2	1	3	5	3	2	1	2	2	2	3	0	5.28746	5.45309
6493	1999	39135.4	3683.33	2	12	1	2	3	1	3	1	3	1	2	2	1	1	3.37716	3.87821
6510	1999	14875.1	1400.01	2	5	2	2	4	5	2	2	1	2	2	2	3	0	7.7485	6.61104
6512	1999	28686.5	2699.91	2	8	1	3	3	5	2	1	3	1	2	2	1	0	3.78854	3.87821
6520	1999	54077	5089.6	1	5	1	1	3	5	1	1	3	2	2	2	3	0	5.54054	5.45309
6522	1999	11089.5	1043.71	2	3	1	1	1	3	2	5	1	1	2	2	1	0	3.7849	3.87821
6533	1999	42759.6	4024.43	2	8	2	1	3	5	3	1	1	2	2	2	1	0	3.50503	3.87821
6534	1999	1472.97	138.632	1	13	1	3	1	1	2	1	1	2	2	1	2	0	5.91745	5.45309
6536	1999	44792.3	4215.74	2	1	2	1	3	1	1	1	1	2	2	2	1	0	4.88999	4.7172
6545	1999	5257.52	494.826	1	13	1	2	1	5	2	1	1	2	2	2	2	0	5.47789	5.45309
6548	1999	64921.9	6110.29	1	2	1	1	2	5	2	5	3	2	2	2	1	0	3.80923	3.87821
6553	1999	1876	176.564	2	12	2	3	1	1	1	2	1	1	2	2	3	1	7.46265	6.61104
6558	1999	3735.83	351.607	2	12	2	2	1	1	1	2	1	2	2	2	2	0	5.99082	6.61104
6559	1999	5269.12	495.917	1	4	2	2	1	1	1	1	1	2	1	1	2	0	4.13528	3.87821
6562	1999	13796.1	1298.46	2	4	1	1	4	1	1	5	1	2	2	2	1	0	2.85438	3.87821
6574	1999	8724.09	821.091	1	11	1	2	4	1	2	5	1	2	2	2	2	0	4.9344	4.7172
6579	1999	13039.3	1227.23	2	12	1	2	3	1	1	1	1	1	2	1	3	0	8.95317	6.61104
6581	1999	50249.4	4729.35	2	12	2	1	3	3	2	1	1	2	2	2	3	0	5.85148	5.45309
6583	1999	7768	731.106	2	12	2	3	4	1	2	2	1	1	2	1	3	0	5.83924	5.45309
6584	1999	39732.1	3739.49	1	1	2	1	3	5	2	5	1	2	2	2	2	0	4.49482	4.7172
6593	1999	41179.8	3875.75	2	8	1	1	3	5	3	1	1	2	2	1	2	0	3.67704	3.87821
6596	1999	47399.7	4461.15	2	12	1	2	3	5	3	1	1	2	2	2	3	0	5.22478	5.45309
6601	1999	16875.1	1588.24	1	13	2	1	4	5	2	2	1	2	2	2	3	0	6.09376	6.61104
6605	1999	25612.6	2410.6	3	1	2	2	2	3	2	2	1	1	2	2	3	0	6.09566	6.61104
6610	1999	21251	2000.1	1	12	1	3	3	1	2	1	1	1	1	1	2	0	5.26478	5.45309
6614	1999	7744.74	728.917	2	8	1	3	3	5	2	2	1	1	2	1	3	0	6.33292	6.61104
6618	1999	5230.56	492.288	1	9	1	3	4	1	2	1	1	2	2	2	2	1	5.00926	4.7172
6622	1999	5302.43	499.052	1	12	2	2	1	1	1	1	1	1	2	2	3	0	7.85743	6.61104
6642	1999	18938.6	1782.46	2	3	1	3	3	5	2	1	3	3	2	2	2	0	5.2559	5.45309
6644	1999	38694.2	3641.81	1	7	1	1	3	3	2	1	3	2	2	2	2	0	4.47002	4.7172
6661	1999	27026.2	2543.65	2	3	2	3	3	3	1	1	1	1	2	1	3	1	7.10695	6.61104
6662	1999	5629.08	529.796	1	12	2	2	1	1	1	5	1	1	1	1	3	0	7.13608	6.61104
6670	1999	4379.87	412.223	2	3	2	2	1	1	1	1	1	1	2	2	2	0	6.20597	6.61104
6671	1999	13300.9	1251.85	1	7	2	2	4	1	1	1	1	1	2	2	3	0	5.83933	5.45309
6673	1999	8734.77	822.096	1	10	2	3	4	1	1	2	1	1	1	1	3	1	8.3366	6.61104
6683	1999	5692.76	535.789	2	10	2	2	1	1	3	1	1	1	2	2	3	0	5.38677	5.45309
6692	1999	42010.4	3953.92	1	8	2	2	3	5	3	1	1	2	2	2	1	0	4.27861	3.87821
6696	1999	45354.2	4268.64	1	6	1	1	3	5	3	5	1	1	2	2	1	0	2.96623	3.87821
6701	1999	35545.8	3345.48	1	11	2	3	3	3	1	1	1	1	2	2	3	0	6.51054	6.61104
6704	1999	8807.12	828.905	2	6	2	1	1	3	2	1	1	2	2	2	1	0	3.69744	3.87821
6706	1999	8800.68	828.3	1	9	2	3	4	1	2	2	1	2	2	2	3	1	8.20739	6.61104
6711	1999	10944.2	1030.04	1	8	2	3	3	5	3	2	3	2	2	1	2	1	4.9224	4.7172
6717	1999	57663.5	5427.15	1	11	1	1	3	1	2	1	1	2	2	2	1	0	4.44877	4.7172
6718	1999	26902.5	2532	3	1	2	1	2	3	1	1	1	1	2	2	1	0	4.6673	4.7172
6720	1999	36845.8	3467.84	2	1	1	2	3	3	3	1	3	2	2	2	1	0	4.19771	3.87821
6726	1999	37549.7	3534.09	2	1	1	1	3	3	1	1	3	2	2	2	1	0	3.76156	3.87821
6732	1999	2317.49	218.116	1	6	1	3	1	1	3	1	1	2	2	1	2	0	5.66458	5.45309
6733	1999	16863	1587.11	2	12	2	1	4	5	1	5	3	3	2	1	1	0	4.21964	3.87821
6738	1999	1522.84	143.327	1	3	1	3	1	1	2	1	1	2	2	1	2	0	4.4801	4.7172
6747	1999	7230.39	680.507	1	4	1	2	1	3	2	1	1	2	2	2	2	0	4.56512	4.7172
6758	1999	1784.87	167.988	1	4	2	3	1	1	1	1	3	2	2	2	1	0	5.08628	5.45309
6760	1999	42253.2	3976.77	2	12	2	1	3	5	2	1	1	2	2	1	3	0	7.23469	6.61104
6761	1999	36604.8	3445.16	2	7	1	1	2	1	1	1	1	3	2	2	2	1	4.80624	4.7172
6765	1999	15079	1419.2	2	12	1	1	4	1	3	5	1	1	2	2	1	0	3.083	3.87821
6769	1999	19838	1867.1	1	2	1	1	4	5	2	5	3	2	2	2	3	0	4.86161	4.7172
6771	1999	7008.97	659.668	1	6	1	2	1	5	3	1	1	1	2	1	3	0	5.83536	5.45309
6772	1999	34102	3209.6	2	3	2	1	3	5	2	5	3	2	2	2	3	0	7.01256	6.61104
6773	1999	12410	1168	1	4	1	1	1	3	1	1	3	2	2	2	2	0	4.78017	4.7172
6788	1999	6664.11	627.211	2	4	2	3	4	5	3	2	1	1	2	1	3	0	5.16049	5.45309
6792	1999	10068.8	947.653	2	9	1	1	4	3	1	1	3	2	2	2	1	0	2.84032	3.87821
6796	1999	48273.9	4543.42	2	2	1	1	3	1	1	1	1	3	2	2	3	0	6.31525	6.61104
6799	1999	24751.4	2329.55	2	4	2	1	2	1	1	5	1	2	2	2	3	0	6.491	6.61104
6801	1999	23911.6	2250.51	2	3	2	3	3	5	2	1	3	2	2	1	2	1	6.42336	6.61104
6810	1999	9540.68	897.946	2	6	2	1	1	3	3	5	1	2	2	2	1	0	4.82701	4.7172
6818	1999	4205.47	395.809	2	13	2	2	1	5	3	1	1	2	2	1	2	0	4.88635	4.7172
6822	1999	37888.9	3566.02	1	1	2	1	3	3	1	1	3	2	2	2	1	0	3.87686	3.87821
6824	1999	52142.9	4907.57	1	1	2	1	3	3	1	2	1	1	2	2	1	0	4.04576	3.87821
6841	1999	28947.1	2724.44	1	9	1	3	3	5	3	1	1	2	2	1	3	0	5.56079	5.45309
6844	1999	52747.2	4964.44	1	1	1	2	3	5	3	1	1	2	2	1	3	0	4.69505	4.7172
6845	1999	5543.47	521.739	2	3	1	2	1	1	1	1	1	1	2	1	3	0	8.22862	6.61104
6859	1999	5531.69	520.63	1	6	2	2	1	1	1	2	1	1	2	2	2	0	5.88185	5.45309
6861	1999	14440.2	1359.08	1	9	1	2	4	1	2	1	3	1	1	1	2	0	5.45637	5.45309
6862	1999	31958.6	3007.87	1	11	1	1	3	3	1	1	1	2	2	2	2	0	4.75677	4.7172
6865	1999	25872.1	2435.02	2	9	2	1	2	5	1	1	1	1	1	2	2	0	4.58916	4.7172
6867	1999	10379.7	976.909	3	1	1	3	3	5	3	1	1	2	2	2	2	0	4.4072	4.7172
6869	1999	45181.8	4252.4	1	5	1	1	3	1	2	1	3	2	2	2	2	0	4.63403	4.7172
6872	1999	8468.7	797.054	2	5	1	3	3	3	2	1	1	1	2	1	2	1	4.89115	4.7172
6873	1999	18393.8	1731.18	1	4	2	1	1	5	2	1	1	2	2	2	2	0	5.1393	5.45309
6877	1999	9897.54	931.534	2	3	1	3	3	3	2	1	1	1	1	1	2	0	4.81991	4.7172
6879	1999	50130.7	4718.18	2	12	1	2	3	5	3	2	3	2	2	2	1	0	4.06516	3.87821
6890	1999	41993.9	3952.37	2	8	1	1	3	5	2	5	3	2	2	1	3	1	5.33245	5.45309
6891	1999	50193.8	4724.12	2	10	2	1	2	5	1	5	3	2	2	2	3	0	5.33258	5.45309
6894	1999	5333.68	501.993	2	6	1	2	1	1	2	1	1	2	1	2	2	0	5.57976	5.45309
6896	1999	39916.7	3756.86	1	1	1	2	3	5	3	1	1	2	2	2	3	0	7.0919	6.61104
6899	1999	10638.8	1001.3	2	6	1	1	1	1	2	1	1	2	2	2	2	0	4.52248	4.7172
6904	1999	1518.98	142.963	1	4	2	3	1	1	1	1	1	1	2	2	3	0	8.56368	6.61104
6906	1999	8772.28	825.627	1	10	1	3	3	5	3	1	1	1	2	1	2	0	5.15898	5.45309
6907	1999	4207.02	395.955	2	13	2	2	1	1	3	1	1	1	1	1	3	0	6.92786	6.61104
6908	1999	50648.9	4766.95	1	11	1	1	3	1	1	5	3	1	2	2	1	0	3.63566	3.87821
6910	1999	47353.8	4456.82	1	11	1	2	3	1	2	2	3	2	2	2	1	0	3.61593	3.87821
6916	1999	58603.3	5515.6	1	11	1	1	3	5	2	1	1	1	2	2	3	0	3.98231	3.87821
6918	1999	36040	3392	1	1	1	2	3	3	3	1	1	2	2	2	2	0	4.22811	3.87821
6922	1999	5291.49	498.023	2	11	2	2	1	3	3	1	1	2	2	2	2	0	5.55643	5.45309
6926	1999	24688	2323.58	3	1	1	1	2	5	3	1	1	2	2	2	1	0	3.87975	3.87821
6931	1999	48172.2	4533.86	2	12	1	2	3	5	3	1	1	2	2	2	2	0	4.79448	4.7172
6942	1999	6121.39	576.131	1	4	2	2	1	1	1	1	3	3	2	1	1	0	5.70381	5.45309
6944	1999	1678.93	158.017	1	3	1	3	1	5	2	1	1	1	2	2	3	0	5.39184	5.45309
6948	1999	37720.6	3550.17	1	8	2	2	2	1	2	2	1	2	2	2	1	0	5.32183	5.45309
6949	1999	70390.2	6624.96	2	8	1	1	2	1	1	1	1	2	2	2	2	0	4.57406	4.7172
6952	1999	38686.7	3641.1	2	5	1	1	3	1	1	1	3	2	2	2	3	0	5.32852	5.45309
6956	1999	18867.6	1775.77	2	8	1	3	3	5	3	1	1	2	2	2	2	1	4.89781	4.7172
6957	1999	41598	3915.11	1	12	1	2	3	5	3	1	1	2	2	1	2	0	4.60407	4.7172
6959	1999	9439.1	888.386	2	3	1	1	1	1	1	1	1	1	2	2	3	0	7.22668	6.61104
6962	1999	1330.16	125.191	1	4	1	3	1	1	1	1	1	1	2	2	1	0	5.50779	5.45309
6963	1999	8735.84	822.197	1	10	1	3	3	1	2	1	1	1	2	2	2	0	4.73017	4.7172
6965	1999	37856.2	3562.93	2	7	2	1	2	5	1	1	3	2	2	2	3	0	6.84455	6.61104
6968	1999	33953.7	3195.64	3	1	1	1	3	3	3	5	3	2	2	2	1	0	3.26368	3.87821
6969	1999	42671.9	4016.18	2	11	2	1	3	5	2	5	1	2	2	1	2	0	4.5177	4.7172
6971	1999	18918.4	1780.56	2	5	1	3	3	5	3	1	1	2	2	2	1	0	5.16462	5.45309
6974	1999	32353.5	3045.04	3	1	2	2	3	5	3	1	1	2	2	1	1	0	3.68615	3.87821
6979	1999	4059.55	382.075	2	3	2	2	1	1	1	1	1	1	2	1	3	0	7.40578	6.61104
6981	1999	13396.3	1260.83	2	4	2	2	4	5	3	5	1	2	2	2	2	0	5.90733	5.45309
6983	1999	18096	1703.15	1	9	1	1	4	1	1	5	3	2	2	2	1	0	3.49508	3.87821
6987	1999	57298.8	5392.83	1	1	2	2	3	5	3	1	1	2	2	2	3	0	6.38953	6.61104
6988	1999	3607.25	339.505	1	10	2	1	3	3	2	2	1	2	2	2	1	1	4.24477	3.87821
6992	1999	4915.64	462.648	2	6	1	2	1	1	1	1	3	2	1	1	1	0	5.48738	5.45309
6996	1999	54777.1	5155.49	1	5	1	1	3	5	3	1	1	2	2	2	1	0	4.48146	4.7172
7008	1999	6491.57	610.971	2	8	2	2	1	1	1	2	3	2	2	2	2	0	5.80798	5.45309
7017	1999	46527	4379.01	1	9	1	1	3	5	3	1	1	2	2	2	2	0	3.91516	3.87821
7018	1999	1137.09	107.02	2	6	2	3	1	1	1	1	1	1	2	2	3	0	6.58764	6.61104
7020	1999	22982.1	2163.02	1	8	1	3	3	5	3	1	1	2	2	1	3	0	4.92693	4.7172
7022	1999	10944.2	1030.04	1	8	2	3	3	5	3	1	1	2	2	1	1	0	4.35042	4.7172
7025	1999	10135.8	953.962	1	1	1	3	3	3	3	2	1	1	2	2	3	1	6.05052	6.61104
7030	1999	4747.06	446.782	2	4	1	3	4	1	3	2	1	2	2	2	2	0	4.93646	4.7172
7037	1999	51955.4	4889.92	1	9	1	2	3	5	2	1	1	2	2	2	2	0	4.45588	4.7172
7043	1999	47562	4476.43	1	1	2	1	3	5	3	1	1	2	2	2	2	0	4.73482	4.7172
7045	1999	36481.8	3433.59	2	2	2	1	3	5	3	1	1	2	2	2	1	0	4.36588	4.7172
7051	1999	13341.5	1255.67	2	4	1	1	4	3	2	1	3	2	2	2	1	0	4.11654	3.87821
7053	1999	48570.9	4571.38	2	12	2	2	3	5	3	1	1	2	2	2	2	0	4.58873	4.7172
7057	1999	54400.4	5120.03	1	2	1	1	3	3	1	5	3	3	2	2	1	0	3.7256	3.87821
7066	1999	49845.8	4691.37	1	1	2	1	3	5	2	2	3	2	2	1	3	0	5.73769	5.45309
7067	1999	52145.4	4907.8	2	11	2	1	3	5	3	1	1	2	2	2	1	0	3.67579	3.87821
7071	1999	5134.61	483.258	2	8	1	3	4	5	2	1	1	1	1	2	3	0	5.01829	4.7172
7073	1999	1341.71	126.279	2	3	1	3	1	1	1	1	1	2	2	2	2	0	5.4315	5.45309
7074	1999	38353.2	3609.71	2	7	2	1	2	5	2	1	1	2	2	2	1	0	4.24642	3.87821
7075	1999	10616.3	999.181	1	11	2	2	4	5	2	1	1	1	1	1	3	0	6.87984	6.61104
7078	1999	15336.2	1443.41	3	1	1	3	3	3	2	1	1	1	2	1	2	0	5.94977	6.61104
7084	1999	14906.7	1402.98	2	8	2	2	4	5	3	5	1	1	2	2	2	0	5.46877	5.45309
7087	1999	6835.32	643.324	2	7	2	3	4	5	3	1	1	2	2	2	1	0	4.56933	4.7172
7089	1999	6458.31	607.841	2	13	2	1	1	1	3	5	3	2	2	2	2	0	4.40315	4.7172
7093	1999	52674.6	4957.61	1	11	1	1	3	3	2	5	3	2	2	2	1	0	3.33625	3.87821
7096	1999	49701.1	4677.75	1	7	2	1	3	1	3	1	1	2	2	2	2	0	3.95598	3.87821
7097	1999	12301.7	1157.8	2	4	2	1	4	3	2	5	1	2	2	2	3	0	6.22241	6.61104
7106	1999	50417.1	4745.14	1	2	1	2	3	1	3	1	3	2	2	1	3	0	5.30506	5.45309
7107	1999	37607.5	3539.53	2	1	2	1	3	5	3	1	1	2	2	2	2	0	4.93733	4.7172
7112	1999	10638.8	1001.3	2	6	1	1	1	1	2	5	1	1	2	2	1	0	3.51588	3.87821
7125	1999	10238.4	963.614	1	1	1	3	3	3	2	1	1	2	2	2	2	0	5.6311	5.45309
7132	1999	29894	2813.55	1	11	2	3	3	5	2	1	1	1	2	1	3	0	6.00183	6.61104
7133	1999	45622.6	4293.89	1	6	2	2	3	5	3	1	1	1	2	2	3	0	7.10017	6.61104
7134	1999	2721.5	256.141	1	3	2	3	1	1	1	1	1	1	1	1	3	0	8.25836	6.61104
7136	1999	5242.48	493.41	2	2	2	2	1	1	2	1	3	2	2	2	1	0	4.17678	3.87821
7140	1999	53664.5	5050.77	1	9	2	1	3	1	3	2	3	3	2	2	1	0	4.30001	3.87821
7144	1999	50118.4	4717.02	1	2	1	2	3	5	2	2	3	3	2	2	1	0	3.9443	3.87821
7146	1999	38071.9	3583.24	1	12	2	2	3	1	2	1	1	2	2	1	3	0	7.19029	6.61104
7149	1999	10887.6	1024.71	2	3	1	1	1	1	1	1	1	2	2	1	2	0	5.17023	5.45309
7154	1999	6931.8	652.404	2	13	2	1	2	1	1	2	3	1	2	2	3	0	6.20517	6.61104
7161	1999	6824.89	642.342	2	10	1	3	4	1	2	1	3	2	2	1	1	0	4.70589	4.7172
7162	1999	25586.2	2408.11	2	7	2	3	3	3	3	1	1	1	2	2	2	0	6.4254	6.61104
7169	1999	11384.1	1071.45	1	4	2	1	1	5	2	5	1	2	2	2	2	0	4.18705	3.87821
7174	1999	8421.93	792.652	2	9	1	2	4	1	3	1	3	2	2	2	1	0	3.75757	3.87821
7177	1999	46077.9	4336.74	2	6	1	1	3	3	1	5	3	2	2	2	3	0	4.86218	4.7172
7183	1999	8641.1	813.28	2	9	1	2	4	1	2	2	1	1	2	2	2	0	4.80033	4.7172
7184	1999	12405.6	1167.59	1	7	2	3	3	1	1	2	1	1	2	1	1	0	4.25219	3.87821
7185	1999	30580.9	2878.2	3	1	1	1	3	3	2	5	1	2	2	2	3	0	5.39982	5.45309
7186	1999	22526.9	2120.18	2	8	1	3	3	5	3	1	1	2	2	1	3	0	6.02393	6.61104
7187	1999	19295.7	1816.07	1	11	1	3	3	5	1	1	1	1	2	2	1	0	4.23557	3.87821
7190	1999	49548.8	4663.41	1	10	1	1	3	5	3	1	1	2	2	2	2	0	4.3669	4.7172
7191	1999	40861	3845.74	2	2	1	1	3	1	2	1	1	2	2	2	3	0	4.86969	4.7172
7192	1999	13901.2	1308.35	1	7	2	2	4	1	3	1	1	3	2	2	3	0	6.52272	6.61104
7212	1999	13193.7	1241.76	2	4	1	2	4	5	3	1	3	2	2	2	2	0	4.10956	3.87821
7217	1999	1440.65	135.591	2	6	2	3	1	1	1	2	1	1	1	1	3	1	8.33554	6.61104
7218	1999	48618	4575.81	1	10	1	1	3	3	2	1	3	2	2	2	1	0	3.9353	3.87821
7221	1999	7768	731.106	2	12	2	3	4	3	1	2	1	2	2	1	2	0	4.42341	4.7172
7224	1999	55756.1	5247.64	1	1	2	2	3	5	3	1	1	2	2	2	3	0	6.15725	6.61104
7227	1999	7977.9	750.861	2	8	1	1	1	1	1	1	1	2	2	2	1	0	4.25116	3.87821
7230	1999	1417.1	133.374	1	4	1	3	1	1	1	1	1	2	1	1	3	0	7.422	6.61104
7231	1999	5008.17	471.357	2	7	1	3	4	1	2	2	3	2	2	2	1	0	3.3086	3.87821
7237	1999	1601.41	150.721	1	4	1	3	1	1	1	1	1	1	1	1	1	0	5.53605	5.45309
7243	1999	4765.29	448.498	2	6	2	2	1	3	2	1	1	2	2	2	3	1	6.00782	6.61104
7249	1999	11622.7	1093.9	2	8	1	2	4	5	3	1	1	2	2	2	1	1	3.73749	3.87821
7256	1999	59213.1	5573	1	11	2	1	3	5	2	1	1	2	2	2	1	0	4.04722	3.87821
7265	1999	9195.02	865.414	1	7	2	3	4	1	1	2	1	1	2	1	3	1	7.25685	6.61104
7273	1999	26916.4	2533.31	2	3	1	1	3	3	1	2	1	2	1	2	2	0	4.08787	3.87821
7281	1999	52300.7	4922.42	2	5	2	2	3	5	3	1	1	2	2	2	3	0	6.04994	6.61104
7282	1999	6926.57	651.913	2	5	2	3	4	1	1	2	3	2	2	1	1	1	4.81291	4.7172
7283	1999	34371.8	3234.99	3	1	1	2	3	5	3	1	1	1	2	1	2	0	4.48892	4.7172
7284	1999	34242	3222.78	2	8	1	2	3	5	3	1	1	1	2	2	3	0	4.96302	4.7172
7285	1999	5436.56	511.676	2	13	1	2	1	1	2	1	1	2	2	2	2	0	4.69179	4.7172
7288	1999	5130.15	482.838	2	6	2	2	1	1	1	2	3	1	2	2	1	0	4.9876	4.7172
7290	1999	10103.9	950.959	1	1	1	3	3	1	1	2	3	2	2	2	1	0	4.66329	4.7172
7293	1999	8298.26	781.012	1	1	2	1	1	3	2	1	3	3	2	2	3	0	7.044	6.61104
7295	1999	1461.86	137.587	2	3	1	3	1	1	2	2	3	2	2	1	2	0	5.17051	5.45309
7307	1999	15408.3	1450.19	2	2	2	2	4	1	2	2	1	2	2	2	2	0	4.96463	4.7172
7312	1999	31235.4	2939.8	1	11	2	3	3	5	2	2	1	2	2	2	2	0	5.55443	5.45309
7316	1999	38870.9	3658.43	2	7	1	1	2	3	2	2	3	2	2	2	1	0	4.11116	3.87821
7319	1999	8102.46	762.584	2	9	1	2	4	1	2	1	1	2	2	2	2	0	3.80209	3.87821
7325	1999	46253.8	4353.3	1	6	2	1	3	3	2	2	1	2	2	2	1	0	4.22088	3.87821
7332	1999	33451.1	3148.34	1	11	1	1	3	3	1	1	3	2	2	2	1	0	3.38402	3.87821
7336	1999	16347.1	1538.55	2	12	1	1	4	5	2	1	1	2	2	2	1	0	2.8633	3.87821
7339	1999	46859.9	4410.35	2	5	1	1	3	5	3	1	1	2	2	2	2	0	5.07806	5.45309
7342	1999	18429.1	1734.51	2	6	1	3	3	3	2	2	1	2	2	2	1	1	4.62548	4.7172
7346	1999	41712.3	3925.86	2	8	2	1	3	3	2	5	3	3	2	2	3	0	6.73916	6.61104
7349	1999	32975.8	3103.6	3	1	1	1	3	5	2	5	1	2	2	2	1	0	3.03476	3.87821
7351	1999	12301.7	1157.8	2	4	2	1	4	5	2	5	3	2	2	2	3	0	5.47023	5.45309
7352	1999	31585.3	2972.74	1	7	1	2	3	3	3	1	1	2	2	2	2	0	4.13554	3.87821
7357	1999	11304.6	1063.96	2	9	2	1	2	5	3	1	1	2	2	2	3	0	6.76879	6.61104
7360	1999	3571.75	336.165	2	1	2	3	1	5	2	1	1	2	2	1	1	0	4.91418	4.7172
7374	1999	5397.6	508.009	1	12	2	2	1	3	3	1	1	2	2	2	1	0	4.16589	3.87821
7378	1999	34403.7	3238	1	11	2	3	3	3	1	2	1	1	2	1	2	0	5.59569	5.45309
7381	1999	58745.1	5528.95	1	2	2	2	2	1	1	5	3	2	2	2	2	0	4.98248	4.7172
7384	1999	31091.7	2926.28	1	11	1	2	3	5	1	5	1	1	2	2	2	0	4.39886	4.7172
7388	1999	3371.43	317.311	1	13	2	3	1	1	2	2	1	1	2	2	3	0	7.48135	6.61104
7395	1999	41148.9	3872.84	1	1	2	1	3	3	3	1	1	1	2	2	2	0	5.03724	4.7172
7411	1999	7040.16	662.603	2	4	2	3	4	3	1	1	1	2	2	1	2	1	5.04046	4.7172
7412	1999	47569.4	4477.12	1	10	2	1	3	5	3	1	1	2	2	2	3	0	5.83863	5.45309
7416	1999	102690	9664.9	1	4	1	1	3	5	3	1	1	2	2	2	2	0	3.73304	3.87821
7418	1999	48172.2	4533.86	2	12	1	2	3	5	3	1	3	3	2	1	2	0	4.50846	4.7172
7419	1999	29240.1	2752.01	2	3	1	3	3	3	2	1	1	2	2	2	3	0	5.13538	5.45309
7436	1999	15036.4	1415.19	1	7	2	1	4	1	1	5	3	2	1	1	3	1	6.32879	6.61104
7442	1999	34712.1	3267.02	1	7	2	3	3	1	1	2	1	2	2	2	1	0	3.98038	3.87821
7448	1999	7920.98	745.504	2	6	2	1	1	1	2	1	1	2	2	2	3	0	6.65705	6.61104
7454	1999	76677.5	7216.71	1	2	2	1	2	1	2	5	3	2	2	2	1	0	4.21968	3.87821
7456	1999	2369.66	223.027	1	4	1	3	1	1	1	1	1	2	1	1	2	0	5.5965	5.45309
7457	1999	48305.9	4546.43	2	1	1	1	3	3	3	1	3	2	2	2	1	0	3.75389	3.87821
7459	1999	9638.62	907.164	2	6	1	1	1	1	1	5	3	2	2	2	1	0	4.28532	3.87821
7464	1999	17358	1633.7	2	8	2	1	4	5	2	5	1	2	2	2	3	0	6.60492	6.61104
7471	1999	6045.8	569.016	3	1	2	3	2	1	2	2	1	1	2	1	2	1	6.718	6.61104
7472	1999	51092.9	4808.74	2	1	2	1	3	3	1	2	1	2	2	2	3	0	6.13571	6.61104
7476	1999	32439.6	3053.14	2	12	2	2	3	1	1	2	3	1	2	2	3	0	6.92534	6.61104
7482	1999	13396.3	1260.83	2	4	2	2	4	5	3	1	1	2	2	1	3	0	5.84924	5.45309
7488	1999	14601.2	1374.23	2	7	2	1	4	1	2	1	1	1	2	2	2	0	4.45035	4.7172
7491	1999	32687.3	3076.45	2	8	1	2	3	5	3	2	3	3	2	2	1	0	3.63695	3.87821
7497	1999	6646.82	625.583	2	7	2	3	4	1	2	5	1	2	2	2	1	0	5.4953	5.45309
7502	1999	9028.22	849.715	1	1	1	3	3	3	2	1	1	1	2	2	2	0	4.817	4.7172
7506	1999	40025.1	3767.07	2	3	2	1	3	5	3	5	1	2	2	2	2	0	4.87762	4.7172
7509	1999	13291.7	1250.98	1	7	2	1	4	1	2	1	1	1	2	2	3	0	5.67988	5.45309
7521	1999	2098.22	197.479	1	10	2	3	1	1	3	1	1	1	2	1	2	0	6.24917	6.61104
7522	1999	16183.7	1523.17	1	1	1	3	3	1	1	2	1	2	2	2	2	0	5.2463	5.45309
7525	1999	26933.4	2534.91	1	7	2	3	3	1	2	2	1	1	2	2	2	1	6.55844	6.61104
7536	1999	41948.4	3948.08	1	1	2	1	3	3	2	1	1	2	2	2	3	0	7.41068	6.61104
7540	1999	60909.1	5732.62	2	11	1	2	3	1	3	1	1	2	2	1	3	1	5.22415	5.45309
7542	1999	4817.47	453.409	2	13	2	2	1	3	2	5	1	1	2	2	2	0	4.79933	4.7172
7546	1999	28851.2	2715.41	3	1	1	2	3	5	3	1	1	2	2	1	2	0	4.66387	4.7172
7550	1999	15281.6	1438.27	1	1	2	3	3	1	2	2	1	2	2	2	3	0	6.00285	6.61104
7553	1999	19686.9	1852.89	1	7	2	3	3	3	3	1	1	1	2	1	2	1	5.5394	5.45309
7554	1999	1555.88	146.436	1	3	1	3	1	1	2	1	1	2	2	1	2	0	5.40286	5.45309
7555	1999	35704	3360.38	2	12	2	1	3	5	2	1	1	1	2	2	3	0	5.92075	5.45309
7566	1999	47545.5	4474.87	1	5	2	2	3	5	3	1	1	2	2	2	1	0	4.93439	4.7172
7567	1999	12314.3	1159	2	12	2	2	4	1	1	5	3	1	2	1	1	1	4.55058	4.7172
7568	1999	37656.8	3544.17	2	12	1	1	3	3	3	2	1	2	2	2	1	0	3.13004	3.87821
7576	1999	2554.52	240.425	1	4	2	3	1	1	1	1	1	1	2	1	1	1	5.62583	5.45309
7582	1999	21909.7	2062.09	2	8	1	3	5	5	3	1	1	1	2	1	1	0	4.17638	3.87821
7587	1999	1410.8	132.782	2	3	1	3	1	1	1	1	1	1	2	1	1	0	4.11626	3.87821
7593	1999	10975.8	1033.02	1	11	1	3	3	1	1	2	1	2	2	2	2	0	4.55128	4.7172
7596	1999	37720.6	3550.17	2	5	2	2	3	5	3	1	1	2	2	2	1	0	4.1942	3.87821
7601	1999	26761	2518.68	2	12	1	3	3	5	3	1	3	3	2	2	2	0	4.62285	4.7172
7613	1999	84642.2	7966.32	2	5	2	1	3	3	1	1	3	2	2	2	2	0	5.02088	4.7172
7617	1999	12456.1	1172.34	1	7	2	1	4	3	1	2	1	1	2	2	2	0	5.58446	5.45309
7619	1999	4963.71	467.173	1	13	1	2	1	3	1	1	1	2	2	2	2	0	4.64684	4.7172
7620	1999	24697	2324.42	2	1	1	3	3	3	3	1	1	1	2	1	2	0	5.61363	5.45309
7621	1999	28528.4	2685.03	1	10	1	1	3	3	1	2	3	2	2	2	1	0	3.53942	3.87821
7626	1999	2641.48	248.61	1	4	2	3	1	1	1	2	1	2	2	1	3	0	7.9288	6.61104
7627	1999	26894.6	2531.25	2	9	1	1	2	5	3	5	3	2	2	2	3	0	4.7233	4.7172
7634	1999	4677.68	440.252	1	13	2	2	1	5	3	1	1	2	2	2	3	0	5.53266	5.45309
7636	1999	5701.91	536.651	1	12	1	2	1	1	2	1	1	1	1	2	3	0	5.5549	5.45309
7639	1999	37072.4	3489.17	1	9	2	1	3	3	1	1	1	2	2	1	3	0	6.45321	6.61104
7640	1999	46956.1	4419.4	2	3	2	1	3	5	1	2	3	2	2	2	3	0	7.04812	6.61104
7649	1999	1281.76	120.637	1	6	2	1	1	3	1	1	1	1	2	2	2	0	6.24191	6.61104
7656	1999	12612.6	1187.07	1	7	2	2	4	1	3	2	1	2	2	2	3	0	5.69584	5.45309
7657	1999	19405.9	1826.44	3	1	2	3	3	3	3	1	1	2	2	1	1	0	5.33728	5.45309
7659	1999	8779.33	826.29	2	3	1	3	3	1	2	1	1	1	2	1	1	0	4.90135	4.7172
7660	1999	47941.4	4512.13	1	11	2	2	3	1	1	2	3	2	2	2	1	0	4.53935	4.7172
7665	1999	5782.84	544.267	2	5	1	2	1	5	3	1	1	2	2	2	3	0	5.04474	4.7172
7671	1999	15284.1	1438.5	1	11	2	1	4	1	2	1	1	1	2	2	3	0	5.08684	5.45309
7673	1999	12301.7	1157.8	2	4	2	1	4	3	2	5	1	2	2	2	3	0	6.08029	6.61104
7687	1999	7245.96	681.973	1	4	1	2	1	1	1	1	3	2	2	1	3	0	6.06227	6.61104
7694	1999	9606.29	904.121	2	3	1	1	1	3	1	5	1	1	2	2	3	0	7.11049	6.61104
7699	1999	14609.5	1375.01	1	2	1	1	1	1	3	5	1	2	2	2	1	0	4.60472	4.7172
7701	1999	15336.2	1443.41	1	6	1	3	3	3	3	1	1	2	2	1	2	0	5.56664	5.45309
7706	1999	4279.82	402.807	2	6	2	2	1	1	1	2	1	1	2	2	2	0	4.95971	4.7172
7707	1999	4768.43	448.793	2	9	2	1	1	1	1	5	1	1	2	2	2	0	5.94636	6.61104
7713	1999	17244.4	1623.01	2	9	2	3	2	1	1	5	1	2	2	1	2	0	6.74712	6.61104
7714	1999	9041.04	850.921	1	5	1	1	1	5	2	5	3	2	2	2	1	0	3.43608	3.87821
7716	1999	16181.6	1522.97	2	8	1	3	3	1	3	1	1	1	2	2	2	0	4.62936	4.7172
7718	1999	2982.07	280.665	1	4	2	3	1	1	1	1	3	2	2	2	1	0	4.5276	4.7172
7721	1999	33219.9	3126.57	2	1	2	1	3	3	1	2	1	2	2	2	1	0	4.25003	3.87821
7725	1999	38423.1	3616.29	2	6	1	1	3	3	3	1	3	1	2	2	2	0	4.19158	3.87821
7729	1999	43683	4111.34	2	8	2	1	3	5	1	5	3	2	2	2	1	0	3.89812	3.87821
7733	1999	24399.6	2296.43	2	7	2	1	2	5	2	1	1	2	2	2	3	0	5.74194	5.45309
7735	1999	21188.5	1994.21	2	9	2	1	2	5	1	5	1	2	2	2	1	0	4.42364	4.7172
7743	1999	18034.2	1697.34	2	11	1	1	4	1	1	5	3	2	2	2	3	0	6.08087	6.61104
7748	1999	38177.9	3593.22	2	5	2	2	3	1	1	1	3	2	2	2	3	0	5.92932	6.61104
7750	1999	6738.59	634.22	2	10	1	2	1	1	3	1	1	2	2	2	2	0	5.01657	4.7172
7751	1999	1944.85	183.045	1	10	1	3	1	1	2	1	1	1	2	1	2	0	5.32164	5.45309
7753	1999	44891.4	4225.07	2	12	1	1	3	5	3	1	1	1	2	2	2	0	4.37713	4.7172
7758	1999	15281.6	1438.27	1	1	2	3	3	5	3	2	1	1	2	2	2	1	7.01545	6.61104
7761	1999	1358.86	127.892	2	10	2	3	1	1	1	1	1	2	1	2	1	0	4.69854	4.7172
7764	1999	21404.6	2014.55	1	8	2	3	3	3	2	1	1	2	2	2	1	0	3.79509	3.87821
7767	1999	20596.1	1938.46	2	7	2	3	2	1	1	1	1	2	2	2	3	0	6.45891	6.61104
7768	1999	17583.1	1654.88	2	5	2	1	4	5	2	5	1	2	2	2	3	0	6.62959	6.61104
7773	1999	58982.5	5551.29	2	11	1	1	3	5	2	5	1	2	2	2	2	0	4.77976	4.7172
7775	1999	15114.6	1422.55	1	2	1	1	1	1	2	1	1	2	2	2	1	0	4.71884	4.7172
7778	1999	69950	6583.53	1	11	2	2	3	5	2	1	1	2	2	2	1	0	3.64112	3.87821
7780	1999	19053.9	1793.31	2	2	1	1	4	5	1	5	1	2	2	2	1	0	3.52185	3.87821
7792	1999	2397.69	225.665	1	10	1	3	1	1	3	1	1	2	2	2	1	0	5.22922	5.45309
7797	1999	21550.6	2028.29	1	8	2	3	3	5	3	1	1	2	2	1	3	1	6.57247	6.61104
7804	1999	7854.58	739.255	1	7	2	3	4	1	2	2	1	1	2	1	2	0	5.58116	5.45309
7807	1999	9520.7	896.066	2	8	1	1	1	3	2	5	1	1	2	2	1	0	3.56096	3.87821
7808	1999	9818.98	924.139	2	9	1	1	4	5	3	1	1	1	2	1	2	0	3.92981	3.87821
7810	1999	46965.5	4420.28	1	11	1	1	5	5	1	5	1	2	2	2	1	0	4.22986	3.87821
7816	1999	26051.4	2451.9	2	12	1	3	3	3	2	1	1	2	2	1	2	0	4.69056	4.7172
7821	1999	39638.9	3730.72	2	5	2	2	3	5	2	1	1	1	2	2	3	0	5.75634	5.45309
7822	1999	5558.9	523.191	1	12	2	2	1	5	3	5	1	2	2	2	3	0	6.55545	6.61104
7823	1999	7755.18	729.899	1	5	1	3	4	1	1	1	1	1	1	1	2	1	5.09646	5.45309
7828	1999	30625.1	2882.37	1	7	2	1	5	5	1	1	3	2	2	2	1	0	3.63791	3.87821
7831	1999	27026.2	2543.65	2	1	2	3	3	3	3	1	3	2	2	1	1	0	4.56905	4.7172
7837	1999	1740.75	163.835	1	3	1	3	1	1	2	1	1	2	1	2	2	1	5.74444	5.45309
7839	1999	3230.56	304.053	1	1	2	1	3	1	2	1	3	1	2	2	3	0	6.90408	6.61104
7842	1999	13973.9	1315.19	1	8	2	1	4	1	1	5	1	2	2	2	3	0	6.23734	6.61104
7843	1999	1471.58	138.502	1	4	1	3	1	1	1	1	1	1	1	1	2	1	5.32455	5.45309
7848	1999	9465.65	890.884	2	4	2	3	3	1	2	1	1	2	1	1	3	0	6.78316	6.61104
7849	1999	14144.8	1331.27	2	12	2	2	4	1	3	2	1	1	2	1	3	0	7.14449	6.61104
7857	1999	10349.3	974.052	2	9	1	1	4	1	2	5	3	2	2	2	1	0	3.25343	3.87821
7861	1999	2149.37	202.294	2	3	2	3	1	1	1	2	1	1	1	1	3	0	9.31596	6.61104
7863	1999	4732.91	445.45	2	7	1	3	4	5	3	1	1	1	2	2	2	0	4.71711	4.7172
7865	1999	4205.47	395.809	2	13	2	2	1	5	3	1	1	2	2	2	3	0	6.51103	6.61104
7868	1999	6334.79	596.215	1	6	1	2	1	3	3	1	1	3	2	2	3	0	5.79419	5.45309
7876	1999	23046.6	2169.09	2	5	2	3	3	3	3	1	1	1	2	2	3	0	6.332	6.61104
7877	1999	1622.84	152.738	1	4	2	3	1	1	1	2	1	1	1	1	2	0	5.40773	5.45309
7884	1999	9780.49	920.516	2	9	2	2	2	1	1	2	1	2	2	2	2	0	5.20194	5.45309
7886	1999	1160.44	109.218	1	13	2	3	1	1	2	2	1	1	2	1	3	1	6.89894	6.61104
7890	1999	29646.4	2790.25	3	1	2	1	3	5	2	1	1	2	2	2	2	0	4.97532	4.7172
7903	1999	35266.9	3319.24	1	1	2	1	3	3	2	1	3	1	2	2	2	0	5.35528	5.45309
7910	1999	11371.3	1070.24	1	10	1	1	1	3	3	5	1	3	2	2	2	0	4.18048	3.87821
7919	1999	20773	1955.11	1	4	2	1	1	1	2	1	1	2	2	2	1	0	4.2051	3.87821
7923	1999	39822.4	3747.99	2	7	1	1	2	5	2	1	1	2	2	2	1	0	3.77282	3.87821
7926	1999	1847.51	173.883	2	3	2	3	1	1	1	1	1	1	2	1	2	0	6.72115	6.61104
7927	1999	28802.5	2710.83	1	2	2	3	3	1	2	1	1	2	2	1	1	1	5.07087	4.7172
7929	1999	5635.04	530.356	1	6	1	2	1	1	1	1	1	2	2	2	3	0	5.58201	5.45309
7932	1999	13551.4	1275.43	2	1	2	3	3	1	2	2	3	2	1	2	3	1	7.77911	6.61104
7947	1999	5655.34	532.267	2	12	1	3	4	5	3	2	1	2	2	1	3	0	5.34175	5.45309
7949	1999	10493.7	987.645	1	6	2	1	1	3	3	1	1	2	2	2	1	0	4.15523	3.87821
7953	1999	19394.6	1825.38	1	1	1	3	3	3	2	1	1	2	2	2	2	0	4.22911	3.87821
7954	1999	43147.8	4060.97	1	1	1	1	3	5	3	5	3	2	2	2	1	0	3.597	3.87821
7957	1999	4714.46	443.714	1	4	2	2	1	5	2	2	3	2	2	2	2	0	4.95346	4.7172
7960	1999	14417.1	1356.91	1	11	1	1	1	3	1	1	3	3	2	2	3	0	5.83405	5.45309
7961	1999	7824.07	736.383	2	8	2	1	1	5	1	1	1	2	2	2	3	0	6.98469	6.61104
7964	1999	59213.1	5573	1	11	2	1	3	3	2	1	1	1	2	2	1	0	4.72021	4.7172
7966	1999	12225.1	1150.6	2	4	2	2	4	1	2	2	3	2	2	2	3	1	6.32206	6.61104
7970	1999	50782.1	4779.49	1	12	1	1	3	5	2	1	1	2	2	2	1	0	3.18169	3.87821
7985	1999	8780.85	826.433	2	6	1	3	3	3	3	1	1	1	2	1	2	0	5.80336	5.45309
7989	1999	73550.2	6922.38	1	7	1	2	3	5	3	1	1	2	2	2	2	0	4.51098	4.7172
7993	1999	15114.8	1422.56	1	7	1	3	3	5	3	1	1	1	2	1	2	0	5.2416	5.45309
7998	1999	22896.4	2154.96	2	10	1	1	5	5	2	5	1	1	2	2	1	0	3.55365	3.87821
8000	1999	7254.2	682.748	1	11	1	2	1	1	2	1	1	2	1	1	2	0	4.81623	4.7172
8007	1999	41608.3	3916.08	2	8	2	1	3	5	3	1	1	2	2	2	1	0	3.40461	3.87821
8011	1999	51821.7	4877.34	1	5	2	1	3	5	3	1	1	2	2	2	1	0	3.48203	3.87821
8012	1999	15819.4	1488.88	2	1	1	2	3	1	2	1	1	2	1	1	3	0	6.47754	6.61104
8013	1999	5074.04	477.557	2	8	1	2	1	1	2	1	1	2	2	2	2	0	5.4562	5.45309
8018	1999	10424.8	981.155	2	13	1	1	1	5	2	1	1	2	2	2	3	0	6.05679	6.61104
8021	1999	42552.1	4004.91	1	12	1	1	5	3	3	1	3	2	2	2	3	0	5.07033	4.7172
8027	1999	11613.1	1093	1	12	1	1	1	3	3	2	1	2	2	2	2	0	4.90812	4.7172
8031	1999	6613.87	622.481	1	4	1	2	1	5	1	1	1	2	2	2	2	0	4.73788	4.7172
8046	1999	50038.8	4709.54	1	11	2	1	3	1	2	2	3	2	2	2	1	0	3.52861	3.87821
8050	1999	6019.96	566.585	2	3	1	2	1	5	3	1	1	2	2	2	2	0	4.88786	4.7172
8053	1999	18999.8	1788.21	3	1	2	3	3	1	3	1	1	3	2	2	1	0	4.63938	4.7172
8056	1999	1112.48	104.704	2	3	2	3	1	1	2	2	1	2	2	1	3	0	6.75209	6.61104
8062	1999	5383.79	506.709	1	7	1	3	4	5	2	1	1	2	2	1	2	0	4.95518	4.7172
8077	1999	60636.7	5706.98	1	5	2	2	3	5	3	1	1	2	2	2	1	0	4.43612	4.7172
8078	1999	8108.64	763.166	2	5	2	3	4	1	2	2	1	2	2	2	2	1	5.57243	5.45309
8093	1999	31179.8	2934.57	1	11	1	3	3	1	2	1	1	1	2	1	3	0	6.25416	6.61104
8099	1999	21041.7	1980.4	1	7	1	3	3	5	2	1	1	2	2	1	3	1	5.23521	5.45309
8105	1999	44174.8	4157.63	2	12	1	1	3	5	3	5	3	2	2	2	1	0	3.25133	3.87821
8108	1999	5378.72	506.233	2	12	1	3	4	1	1	2	1	3	2	2	1	0	3.63179	3.87821
8110	1999	38471.3	3620.83	1	1	1	1	3	3	2	1	1	2	2	2	1	0	3.82487	3.87821
8118	1999	22982.1	2163.02	2	6	1	3	3	5	3	1	1	2	2	1	1	0	4.17682	3.87821
8133	1999	50103.6	4715.63	2	12	2	2	3	5	3	2	1	2	2	2	1	0	3.7242	3.87821
8138	1999	31724.5	2985.83	2	9	1	1	2	1	2	1	1	2	2	2	2	0	4.60938	4.7172
8145	1999	5790.03	544.944	2	3	1	2	1	1	1	1	1	2	2	2	2	0	5.32886	5.45309
8150	1999	7420.55	698.404	2	9	1	2	4	1	2	5	3	2	2	2	1	0	3.70507	3.87821
8153	1999	38034.5	3579.71	3	1	2	1	3	5	3	1	1	2	2	2	1	0	4.47249	4.7172
8157	1999	28547.4	2686.81	1	12	1	3	3	5	2	1	1	2	2	1	3	1	6.35329	6.61104
8161	1999	48491.8	4563.93	2	5	1	2	3	3	2	1	3	2	2	2	1	0	3.56954	3.87821
8162	1999	29931.6	2817.09	1	7	2	1	3	3	3	5	1	2	2	2	2	0	4.96969	4.7172
8165	1999	39711.6	3737.56	2	8	1	1	3	5	2	1	3	2	2	2	1	0	3.86909	3.87821
8168	1999	7423.62	698.694	2	7	1	3	3	5	2	1	1	2	2	1	1	0	3.32244	3.87821
8169	1999	30130.1	2835.77	2	7	1	2	2	5	2	1	1	2	1	2	3	0	6.23176	6.61104
8171	1999	16089.9	1514.34	1	9	2	2	4	5	1	1	3	3	2	1	3	0	6.31791	6.61104
8172	1999	8789.97	827.292	1	6	2	1	1	1	1	1	1	1	2	2	3	0	8.28106	6.61104
8174	1999	2441.51	229.789	1	4	1	3	1	3	3	1	3	2	2	2	2	0	4.93365	4.7172
8175	1999	90102.2	8480.21	2	2	2	1	3	5	1	5	1	1	2	2	2	0	4.25252	3.87821
8185	1999	19475.3	1832.97	1	7	2	3	3	5	2	2	1	2	2	1	2	0	6.12985	6.61104
8187	1999	40521	3813.74	2	1	1	1	3	5	3	1	1	2	2	2	2	0	4.57684	4.7172
8189	1999	2820.45	265.454	1	6	2	3	1	1	1	1	1	1	2	1	2	0	5.41746	5.45309
8199	1999	2048.94	192.841	1	13	1	3	1	5	3	1	1	2	2	2	2	0	5.46997	5.45309
8202	1999	21478.7	2021.52	1	8	2	3	5	5	2	1	1	1	2	2	1	1	5.05747	4.7172
8206	1999	54389.2	5118.98	1	5	2	1	3	3	3	1	3	3	2	2	1	0	4.21398	3.87821
8208	1999	4207.11	395.963	2	8	2	2	1	1	2	1	1	1	2	2	2	0	6.07034	6.61104
8209	1999	38301.1	3604.81	1	10	1	2	3	5	3	1	1	2	2	2	1	0	4.04553	3.87821
8214	1999	52580.2	4948.73	1	8	2	2	5	5	3	1	1	1	2	2	1	0	4.32036	3.87821
8215	1999	11130.5	1047.58	2	13	1	1	1	3	2	1	1	2	2	2	2	0	4.6147	4.7172
8219	1999	25642.7	2413.43	2	11	1	3	3	3	2	1	1	2	2	1	2	0	4.92021	4.7172
8233	1999	52145.4	4907.8	2	11	2	1	3	5	2	1	1	2	2	2	1	0	3.96814	3.87821
8235	1999	25392.7	2389.9	2	1	1	3	3	3	2	2	1	2	1	1	3	0	4.83557	4.7172
8241	1999	9978.52	939.155	2	7	2	2	2	5	2	1	1	2	2	1	3	0	5.31483	5.45309
8243	1999	1215.63	114.412	2	10	1	3	1	1	1	1	1	2	1	2	1	0	4.38914	4.7172
8247	1999	49153.1	4626.17	1	9	2	2	3	5	2	2	1	2	2	2	2	0	5.83103	5.45309
8248	1999	5614.59	528.432	1	7	1	3	4	3	2	5	1	2	2	1	3	0	6.9263	6.61104
8257	1999	17322.1	1630.31	2	4	1	2	3	5	1	1	1	2	2	1	2	0	5.04118	4.7172
8259	1999	10120.5	952.519	2	4	1	2	4	3	1	2	1	1	2	2	1	0	4.01681	3.87821
8260	1999	37958.2	3572.53	2	7	1	1	3	5	2	1	1	2	2	2	3	0	5.7212	5.45309
8264	1999	14765	1389.65	1	7	2	2	4	5	2	1	1	2	2	2	1	0	4.5808	4.7172
8268	1999	4596.18	432.582	2	3	2	2	1	1	1	1	1	1	2	2	3	1	8.72441	6.61104
8271	1999	28898.9	2719.9	3	1	2	3	3	3	2	1	1	3	2	2	1	0	4.7417	4.7172
8275	1999	12612.6	1187.07	1	7	2	2	4	5	3	1	1	2	2	2	3	0	5.84673	5.45309
8278	1999	14400.8	1355.37	1	4	1	1	1	5	3	1	1	2	2	2	3	0	5.292	5.45309
8285	1999	8732.16	821.85	1	6	2	3	4	1	1	2	1	1	2	1	3	0	5.46893	5.45309
8289	1999	17217.3	1620.45	2	7	1	3	2	1	1	1	1	2	2	1	2	0	4.53993	4.7172
8296	1999	17358	1633.7	2	8	2	1	4	5	3	5	1	2	2	2	3	0	5.07294	5.45309
8298	1999	9978.52	939.155	2	9	2	2	4	5	2	1	1	2	2	2	3	0	7.25539	6.61104
8299	1999	1319.79	124.216	2	2	1	3	1	1	1	1	1	2	2	2	3	0	6.15568	6.61104
8304	1999	18034.2	1697.34	2	11	1	1	4	5	2	5	3	2	2	2	1	0	3.27499	3.87821
8307	1999	24786.6	2332.85	2	5	1	1	3	1	1	1	3	2	2	2	2	0	5.01773	4.7172
8309	1999	37770.8	3554.9	2	8	2	1	3	5	3	1	1	2	2	2	1	0	4.39544	4.7172
8314	1999	20657.1	1944.19	1	10	1	3	5	5	3	1	1	2	2	2	2	0	6.41665	6.61104
8322	1999	35743.5	3364.09	1	8	1	1	3	5	3	5	3	2	2	1	1	0	3.55148	3.87821
8325	1999	55894	5260.61	1	5	2	1	3	5	3	1	1	3	2	2	1	0	3.36181	3.87821
8337	1999	15281.6	1438.27	1	1	2	3	3	3	2	2	1	1	2	1	1	0	4.79439	4.7172
8338	1999	12618	1187.58	1	6	1	1	1	1	2	5	1	2	2	2	2	0	5.35437	5.45309
8340	1999	36957.8	3478.38	2	1	2	1	3	5	2	1	3	2	2	2	1	0	4.86506	4.7172
8353	1999	2429.22	228.633	1	6	1	3	1	1	2	2	1	2	2	1	3	0	5.52287	5.45309
8359	1999	23422.1	2204.44	1	2	2	1	4	3	1	5	1	1	2	2	1	0	3.98155	3.87821
8361	1999	52329	4925.08	2	5	1	2	3	5	3	2	1	2	2	2	2	0	4.55702	4.7172
8365	1999	2013.05	189.463	1	4	2	3	1	1	1	1	1	1	2	1	3	0	6.55134	6.61104
8366	1999	58603.3	5515.6	1	11	1	1	5	3	2	1	1	1	2	2	2	0	3.80588	3.87821
8376	1999	22798.9	2145.78	2	5	2	3	3	3	3	1	1	2	2	1	1	0	4.84187	4.7172
8381	1999	55756.1	5247.64	1	1	2	2	3	5	3	1	1	1	2	2	2	0	5.33199	5.45309
8382	1999	53166.2	5003.88	1	11	1	2	3	1	2	1	1	1	2	1	1	0	4.65212	4.7172
8384	1999	49626.3	4670.71	1	12	2	2	3	3	1	2	1	2	2	1	2	0	5.48748	5.45309
8385	1999	19591.9	1843.94	2	2	2	1	4	3	1	5	3	2	2	1	3	0	5.89394	5.45309
8388	1999	5227.78	492.027	2	5	1	3	4	1	2	2	3	3	2	2	2	0	4.60554	4.7172
8396	1999	37208.5	3501.98	2	3	1	2	3	3	3	1	1	3	2	2	3	0	5.14353	5.45309
8397	1999	24072	2265.6	3	1	2	3	3	3	2	1	1	2	2	1	3	0	7.11583	6.61104
8406	1999	5614.59	528.432	1	7	1	3	4	1	2	2	1	2	2	2	1	0	3.9377	3.87821
8407	1999	25364.6	2387.26	2	5	1	2	3	1	1	1	3	3	2	2	2	0	4.52356	4.7172
8408	1999	5558.9	523.191	1	12	2	2	1	1	2	1	1	1	2	1	2	0	5.87849	5.45309
8412	1999	3028.42	285.028	1	4	2	3	1	1	1	1	1	2	2	1	2	0	5.96109	6.61104
8422	1999	41193.9	3877.08	3	1	2	1	3	5	2	5	1	2	2	2	2	0	4.4996	4.7172
8426	1999	4384.77	412.684	2	8	2	2	1	3	3	2	1	3	2	2	1	0	5.02371	4.7172
8427	1999	47077.3	4430.8	1	9	1	1	3	5	2	1	1	2	2	2	2	0	4.34932	4.7172
8430	1999	8795.97	827.856	1	13	2	1	1	5	1	1	1	1	2	2	3	0	5.95765	6.61104
8431	1999	62937.2	5923.5	2	10	2	1	2	3	2	2	1	2	2	2	2	0	4.79123	4.7172
8432	1999	50700.9	4771.84	2	4	2	2	3	5	3	1	1	2	2	1	3	0	5.92488	5.45309
8434	1999	18166.9	1709.82	1	9	1	1	4	5	1	5	1	2	2	1	2	0	4.34316	4.7172
8450	1999	36664.5	3450.78	1	5	2	1	3	3	1	5	3	2	2	2	1	0	4.19027	3.87821
8451	1999	17094.3	1608.88	2	11	2	1	4	5	1	2	1	2	2	2	2	0	4.67377	4.7172
8454	1999	5378.72	506.233	2	12	1	3	4	5	3	1	1	2	2	1	2	0	4.89248	4.7172
8455	1999	13893.1	1307.59	1	7	1	1	4	3	3	1	1	2	2	1	3	0	5.4473	5.45309
8470	1999	1188.6	111.869	2	6	2	3	1	1	2	2	1	2	2	1	3	1	6.86682	6.61104
8471	1999	31915.7	3003.83	1	8	2	1	3	5	3	5	1	2	2	2	3	0	5.36122	5.45309
8475	1999	30026.7	2826.05	2	4	1	3	3	5	2	1	1	1	2	2	1	0	3.75251	3.87821
8481	1999	5363.69	504.818	2	13	1	2	1	5	2	1	1	2	1	1	2	0	4.35262	4.7172
8485	1999	4598.95	432.842	1	7	1	3	4	1	2	1	1	2	1	1	2	0	5.29381	5.45309
8487	1999	12249.2	1152.87	2	7	1	3	2	1	2	1	1	2	2	2	2	0	5.32208	5.45309
8489	1999	2289.26	215.46	1	4	1	3	1	1	1	1	1	2	1	1	2	0	5.27586	5.45309
8497	1999	1139	107.2	1	13	1	3	1	1	1	1	1	1	1	1	3	0	6.44686	6.61104
8498	1999	6741.26	634.472	1	5	1	2	1	1	1	1	1	3	2	2	2	0	5.76981	5.45309
8500	1999	27898.2	2625.72	2	7	2	2	2	5	1	2	3	2	2	1	2	0	4.93128	4.7172
8501	1999	10856.4	1021.78	1	7	1	2	4	1	3	1	1	2	1	1	3	1	5.08261	5.45309
8512	1999	6926.57	651.913	2	5	2	3	4	1	2	2	1	1	2	1	3	1	6.96349	6.61104
8514	1999	1786.16	168.11	2	6	2	3	1	3	2	1	1	2	1	1	2	0	6.42393	6.61104
8518	1999	1043.93	98.2519	1	3	1	3	1	1	2	1	1	1	2	1	3	0	5.67636	5.45309
8519	1999	36637.4	3448.23	2	1	2	1	3	5	2	1	3	2	2	2	2	0	5.40995	5.45309
8525	1999	10667.1	1003.96	1	5	1	3	3	1	2	1	1	2	2	2	1	0	4.69962	4.7172
8528	1999	15114.6	1422.55	1	2	1	1	1	1	3	5	1	2	2	2	1	0	4.543	4.7172
8532	1999	25958.9	2443.19	2	11	2	3	3	3	3	2	1	1	2	1	2	0	6.02008	6.61104
8533	1999	44797.6	4216.25	1	1	1	1	3	3	2	1	1	2	2	2	1	0	3.70106	3.87821
8541	1999	36250.3	3411.79	2	8	2	2	3	5	3	1	1	2	2	2	1	0	4.04703	3.87821
8551	1999	38177.9	3593.22	2	5	2	2	3	1	1	1	3	2	2	2	2	0	5.35644	5.45309
8555	1999	44797.6	4216.25	1	7	1	1	3	5	2	1	3	2	2	2	1	0	3.65827	3.87821
8557	1999	52923.4	4981.03	1	12	2	1	3	3	2	1	1	2	2	2	2	0	3.91296	3.87821
8563	1999	11078.4	1042.68	2	7	1	2	4	3	2	2	1	1	2	2	3	0	5.3793	5.45309
8564	1999	34949.3	3289.34	2	12	2	1	2	5	2	5	1	3	2	2	1	0	4.00086	3.87821
8569	1999	51489.9	4846.11	2	12	2	2	3	5	3	1	1	1	2	2	1	0	4.46906	4.7172
8573	1999	5372.51	505.648	2	7	1	3	4	5	2	1	1	1	1	1	3	0	5.99772	6.61104
8580	1999	36627.4	3447.29	2	1	1	2	3	5	3	1	1	2	2	2	3	0	5.79005	5.45309
8601	1999	36923.2	3475.12	1	8	2	2	3	5	3	2	1	2	2	2	2	0	5.34436	5.45309
8604	1999	1834.51	172.659	1	4	1	3	1	1	1	2	1	1	2	1	2	0	5.31111	5.45309
[truncated: 31,240 more rows]

## Sheet: Table S2
Supplementary Table 2. Subgroup analysis.
Characteristic	OR(95%CI)	P for interaction
Age, n (%)		0.996
20-39	0.98 (0.80, 1.21)
40-59	1.18 (1.03, 1.36)
≥60	1.28 (1.13, 1.45)
Gender, n (%)		0.816
Male	1.19 (1.01, 1.40)
Female	1.19 (1.07, 1.33)
Race, n (%)		0.901
Mexican American	1.37 (1.14, 1.64)
Other Hispanic	1.39 (1.09, 1.78)
Non-Hispanic White	1.26 (1.11, 1.44)
Non-Hispanic Black	1.18 (1.04, 1.33)
Other Race - Including Multi-Racial	0.78 (0.55, 1.11)
Education, n (%)		0.043
Less than high school	1.10 (0.99, 1.23)
High school grad/GED or equivalent	1.06 (0.95, 1.19)
Higher than high school	1.32 (1.18, 1.48)
Marital status, n (%)		0.381
Married/living with partner	1.14 (1.01, 1.28)
Widowed/divorced/separated	1.15 (1.00, 1.33)
Never married	1.31 (1.09, 1.56)
PIR, n (%)		0.645
≤1.3	1.27 (1.12, 1.44)
1.3-3.5	1.04 (0.90, 1.19)
≥3	1.24 (1.01, 1.53)
BMI, n (%)		0.305
≤25 kg/m2	1.17 (0.94, 1.45)
25-30 kg/m2	1.21 (1.02, 1.44)
≥30 kg/m2	1.18 (1.06, 1.32)
Smoking status, n (%)		0.004
Current non smokers	1.24 (1.12, 1.37)
Current smokers	1.06 (0.90, 1.25)
Drinking status, n (%)		0.764
Current non drinkers	1.15 (1.02, 1.30)
Current moderate drinkers	1.26 (1.10, 1.43)
Current heavy drinkers	0.95 (0.68, 1.32)
Diabetes, n (%)		0.222
Yes	1.29 (1.11, 1.50)
No	1.16 (1.05, 1.29)
Hypertension, n (%)		0.495
Yes	1.24 (1.09, 1.41)
No	1.13 (1.00, 1.27)
